# Supplementary material for: Two RNA recognition motif-containing proteins are plant mitochondrial editing factors
Source: Nucleic Acids Res. 2015 Mar 23;43(7):3814–25. doi: 10.1093/nar/gkv245 (PMC4402546; doi:10.1093/nar/gkv245)
Supplement: SUPPLEMENTARY DATA [file supp_gkv245_nar-00333-y-2015-File013.xlsx]

## Sheet: Sheet1
Supplementary Dataset S1. Number of reads at each editing site (gene-position) for each library (genotype) . X_n_C: number of unedited reads, X_n_T: number of edited reads,X_n_Tfr (editing extent): X_n_T/ (X_n_C+ X_n_T). X_n_pvalue: probability of observed number of T reads at editing site.
#Gene	Position ATG	ORRM2sil_1_C	ORRM2sil_1_T	ORRM2sil_1_Tfr	ORRM2sil_1_pvalue	ORRM2sil_2_C	ORRM2sil_2_T	ORRM2sil_2_Tfr	ORRM2sil_2_pvalue	ORRM3sil_1_C	ORRM3sil_1_T	ORRM3sil_1_Tfr	ORRM3sil__1_pvalue	ORRM3sil_2_C	ORRM3sil_2_T	ORRM3sil_2_Tfr	ORRM3sil__2_pvalue	Not inoculated_1_C	Not inoculated_1_T	Not inoculated_1_Tfr	Not inoculated_1_pvalue	Not inoculated_2_C	Not inoculated_2_T	Not inoculated_2_Tfr	Not inoculated_2_pvalue	GFPsil_1_C	GFPsil_1_T	GFPsil_1_Tfr	GFPsil_1_pvalue	GFPsil_2_C	GFPsil_2_T	GFPsil_2_Tfr	GFPsil_2_pvalue
accD	794	2	832	0.997602	0	5	2850	0.998249	0	6	2874	0.997917	0	5	1720	0.997101	0	15	1686	0.991182	0	5	805	0.993827	0	2	908	0.997802	0	5	1000	0.995025	0
accD	1568	139	754	0.844345	0	361	2086	0.852472	0	472	2241	0.826023	0	254	1467	0.852411	0	363	1361	0.789443	0	132	589	0.816921	0	151	640	0.809102	0	189	878	0.822868	0
atpF	92	68	5734	0.98828	0	102	10807	0.99065	0	102	11704	0.99136	0	71	8490	0.991707	0	114	8293	0.98644	0	35	2582	0.986626	0	23	2122	0.989277	0	17	2038	0.991727	0
clpP	559	175	6351	0.973184	0	120	8028	0.985272	0	65	3559	0.982064	0	61	5413	0.988856	0	161	5798	0.972982	0	142	3416	0.96009	0	58	2881	0.980265	0	130	2940	0.957655	0
matK	640	120	2130	0.946667	0	104	1897	0.948026	0	292	2766	0.904513	0	126	1439	0.919489	0	247	2755	0.917722	0	84	1048	0.925795	0	57	767	0.930825	0	134	2073	0.939284	0
ndhB	149	8	1727	0.995389	0	17	3087	0.994523	0	44	6875	0.993641	0	5	2963	0.998315	0	14	4028	0.996536	0	19	7459	0.997459	0	17	2641	0.993604	0	21	4476	0.99533	0
ndhB	153	1732	26	0.0147895	6.4398e-20	3101	66	0.0208399	3.7236e-56	6942	62	0.00885208	7.5113e-21	2924	88	0.0292165	2.1834e-70	3947	165	0.0401265	0	7332	235	0.0310559	0	2666	20	0.00744602	1.5574e-09	4485	68	0.0149352	1.9849e-45
ndhB	467	15	813	0.981884	0	21	1674	0.987611	0	56	3589	0.984636	0	14	1573	0.991178	0	21	2164	0.990389	0	36	4071	0.991234	0	11	1262	0.991359	0	33	2355	0.986181	0
ndhB	586	3	937	0.996809	0	6	1854	0.996774	0	34	3906	0.991371	0	10	1758	0.994344	0	13	2422	0.994661	0	22	4323	0.994937	0	7	1268	0.99451	0	14	2642	0.994729	0
ndhB	708	936	63	0.0630631	1.2723e-87	1692	170	0.0912997	0	3747	296	0.073213	0	1553	111	0.0667067	0	2141	169	0.0731602	0	3992	387	0.0883763	0	1307	30	0.0224383	7.358e-28	2418	177	0.0682081	0
ndhB	726	928	99	0.0963973	0	1737	176	0.0920021	0	3660	370	0.0918114	0	1569	140	0.0819193	0	2152	184	0.0787671	0	4070	440	0.097561	0	1294	63	0.0464259	4.9814e-76	2361	263	0.100229	0
ndhB	746	5	1052	0.99527	0	8	1892	0.995789	0	16	4029	0.996044	0	6	1695	0.996473	0	8	2326	0.996572	0	13	4554	0.997153	0	3	1354	0.997789	0	14	2572	0.994586	0
ndhB	830	1	983	0.998984	0	9	1846	0.995148	0	23	3767	0.993931	0	9	1663	0.994617	0	18	2231	0.991996	0	19	4455	0.995753	0	8	1276	0.993769	0	13	2471	0.994767	0
ndhB	836	8	986	0.991952	0	13	1851	0.993026	0	77	3700	0.979613	0	16	1647	0.990379	0	19	2225	0.991533	0	32	4412	0.992799	0	6	1265	0.995279	0	47	2430	0.981025	0
ndhB	872	11	986	0.988967	0	17	1821	0.990751	0	72	3676	0.98079	0	21	1680	0.987654	0	24	2244	0.989418	0	39	4259	0.990926	0	11	1244	0.991235	0	32	2421	0.986955	0
ndhB	1255	1	916	0.998909	0	1	1505	0.999336	0	3	3518	0.999148	0	0	1476	1	0	3	2056	0.998543	0	6	3759	0.998406	0	3	1269	0.997642	0	9	2403	0.996269	0
ndhB	1481	6	1228	0.995138	0	10	2081	0.995218	0	24	4649	0.994864	0	6	1928	0.996898	0	9	2710	0.99669	0	24	5017	0.995239	0	8	1701	0.995319	0	11	3087	0.996449	0
ndhD	2	1123	1842	0.621248	0	1801	2124	0.541146	0	3999	4099	0.506174	0	2765	3826	0.580489	0	843	1040	0.55231	0	1283	889	0.4093	0	1100	1028	0.483083	0	631	567	0.473289	0
ndhD	383	18	3147	0.994313	0	23	3865	0.994084	0	57	7564	0.992521	0	48	6466	0.992631	0	7	1826	0.996181	0	16	2168	0.992674	0	18	2215	0.991939	0	10	1160	0.991453	0
ndhD	674	95	3089	0.970163	0	247	3785	0.93874	0	856	6962	0.890509	0	290	6270	0.955793	0	54	1756	0.970166	0	158	2278	0.93514	0	234	2158	0.902174	0	60	1039	0.945405	0
ndhD	878	177	2734	0.939196	0	436	3273	0.882448	0	1455	5809	0.799697	0	568	5552	0.90719	0	98	1659	0.944223	0	347	2087	0.857436	0	487	1751	0.782395	0	104	973	0.903435	0
ndhD	887	140	2730	0.95122	0	363	3306	0.901063	0	1213	5957	0.830823	0	484	5519	0.919374	0	101	1642	0.942054	0	297	2067	0.874365	0	400	1791	0.817435	0	80	990	0.925234	0
ndhF	290	1	954	0.998953	0	4	3184	0.998745	0	12	1519	0.992162	0	1	1463	0.999317	0	5	1072	0.995357	0	0	690	1	0	5	683	0.992733	0	1	468	0.997868	0
ndhF	932	1105	36	0.0315513	1.912e-40	2842	70	0.0240385	2.8692e-69	1608	39	0.0236794	6.3654e-37	1426	21	0.0145128	4.2752e-19	1418	45	0.0307587	6.5053e-47	728	28	0.037037	1.2361e-32	981	19	0.019	2.2222e-16	448	20	0.042735	3.4905e-25
ndhG	50	323	2634	0.890768	0	474	4456	0.903854	0	514	3677	0.877356	0	205	1963	0.905443	0	244	1695	0.874162	0	83	684	0.891786	0	226	1391	0.860235	0	76	753	0.908323	0
petL	5	2	140	0.985915	0	6	198	0.970588	0	8	201	0.961722	0	9	184	0.953368	0	5	286	0.982818	0	2	125	0.984252	0	9	175	0.951087	0	1	64	0.984615	0
psbE	214	62	27005	0.997709	0	52	39997	0.998702	0	88	58740	0.998504	0	97	48410	0.998	0	34	20202	0.99832	0	21	11150	0.99812	0	17	8681	0.998046	0	6	5244	0.998857	0
psbF	77	0	130	1	0	2	340	0.994152	0	4	309	0.98722	0	3	323	0.990798	0	3	385	0.992268	0	1	205	0.995146	0	2	281	0.992933	0	0	105	1	0
psbZ	50	179	5613	0.969095	0	59	3071	0.98115	0	171	5015	0.967027	0	90	3537	0.975186	0	93	3465	0.973862	0	49	1599	0.970267	0	40	1832	0.978632	0	40	1411	0.972433	0
rpl23	89	608	5706	0.903706	0	355	6166	0.94556	0	820	7844	0.905355	0	513	5002	0.906981	0	801	8481	0.913704	0	371	3816	0.911392	0	358	3398	0.904686	0	271	3600	0.929992	0
rpoA	200	213	1853	0.896902	0	170	2402	0.933904	0	180	2692	0.937326	0	116	1885	0.942029	0	370	2226	0.857473	0	112	1017	0.900797	0	57	1356	0.95966	0	64	686	0.914667	0
rpoB	338	282	4789	0.94439	0	729	8138	0.917785	0	459	9599	0.954365	0	407	2954	0.878905	0	396	4628	0.921178	0	129	2222	0.94513	0	223	2752	0.925042	0	40	604	0.937888	0
rpoB	551	218	4390	0.952691	0	535	7612	0.934332	0	394	9066	0.958351	0	313	2792	0.899195	0	281	4576	0.942145	0	115	1926	0.943655	0	160	2679	0.943642	0	31	538	0.945518	0
rpoB	2432	378	6359	0.943892	0	584	17300	0.967345	0	332	9591	0.966542	0	1131	11483	0.910338	0	868	15376	0.946565	0	312	3875	0.925484	0	5	2986	0.998328	0	240	7301	0.968174	0
rpoC1	488	834	457	0.353989	0	1671	727	0.303169	0	1866	903	0.326111	0	1246	608	0.32794	0	1552	735	0.321382	0	761	206	0.21303	0	621	316	0.337247	0	489	211	0.301429	0
rps12-intron		14899	6483	0.303199	0	14688	9860	0.401662	0	21422	9002	0.295885	0	16488	8295	0.334705	0	11092	7748	0.411253	0	6378	3223	0.335694	0	4901	2463	0.334465	0	6650	3240	0.327604	0
rps14	80	46	3487	0.98698	0	42	2898	0.985714	0	134	3889	0.966692	0	62	3607	0.983102	0	56	4070	0.986428	0	13	1094	0.988257	0	42	2036	0.979788	0	36	1006	0.965451	0
rps14	149	315	6840	0.955975	0	252	5477	0.956013	0	394	7783	0.951816	0	393	6914	0.946216	0	475	8179	0.945112	0	165	2141	0.928448	0	246	3867	0.94019	0	110	1958	0.946809	0
atp1	1110	1675	21	0.0123821	1.8425e-15	5363	182	0.0328224	0	1407	32	0.0222377	1.3936e-30	4437	113	0.0248352	0	1165	108	0.084839	0	558	56	0.0912052	7.4502e-87	602	35	0.0549451	1.1558e-45	715	42	0.0554822	1.254e-54
atp1	1178	8	1831	0.99565	0	15	5810	0.997425	0	2	1489	0.998659	0	16	4847	0.99671	0	2	1313	0.998479	0	5	656	0.992436	0	0	654	1	0	1	777	0.998715	0
atp1	1292	4	2085	0.998085	0	22	6884	0.996814	0	2	1783	0.99888	0	16	5320	0.997001	0	6	1490	0.995989	0	2	731	0.997271	0	1	721	0.998615	0	2	849	0.99765	0
atp1	1415	32	4157	0.992361	0	83	13352	0.993822	0	34	3775	0.991074	0	80	11012	0.992788	0	33	2805	0.988372	0	13	1482	0.991304	0	2	1434	0.998607	0	14	1689	0.991779	0
atp1	1425	3178	887	0.218204	0	10455	2535	0.19515	0	2347	1340	0.363439	0	8037	2738	0.254107	0	2283	468	0.17012	0	1183	269	0.185262	0	1128	268	0.191977	0	1232	437	0.261833	0
atp1	1484	7	3197	0.997815	0	46	10252	0.995533	0	8	2873	0.997223	0	44	8520	0.994862	0	21	2124	0.99021	0	14	1142	0.987889	0	5	1081	0.995396	0	6	1326	0.995495	0
atp4	55	3993	31	0.00770378	2.5021e-15	4592	62	0.0133219	1.0878e-44	2423	51	0.0206144	7.1434e-46	6975	120	0.0169133	0	4017	60	0.0147167	1.7975e-44	2492	46	0.0181245	1.1355e-37	2865	45	0.0154639	2.748e-30	1636	19	0.0114804	7.2835e-12
atp4	89	22	4532	0.995169	0	40	5237	0.99242	0	18	2810	0.993635	0	49	7927	0.993857	0	19	4611	0.995896	0	33	2767	0.988214	0	10	3260	0.996942	0	19	1858	0.989877	0
atp4	138	452	4613	0.91076	0	586	5311	0.900627	0	569	2607	0.820844	0	1164	7614	0.867396	0	441	4721	0.914568	0	250	2831	0.918858	0	363	3190	0.897833	0	273	1799	0.868243	0
atp4	144	4608	579	0.111625	0	5347	685	0.113561	0	2604	644	0.198276	0	7803	1144	0.127864	0	4698	577	0.109384	0	2822	316	0.100701	0	3248	380	0.104741	0	1857	264	0.12447	0
atp4	215	14	2292	0.993929	0	24	2739	0.991314	0	14	1419	0.99023	0	29	3767	0.99236	0	3	2433	0.998768	0	5	1300	0.996169	0	7	1454	0.995209	0	7	900	0.992282	0
atp4	248	8	2090	0.996187	0	15	2509	0.994057	0	19	1239	0.984897	0	33	3404	0.990399	0	16	2278	0.993025	0	13	1188	0.989176	0	8	1287	0.993822	0	6	823	0.992762	0
atp4	250	233	1861	0.88873	0	334	2188	0.867565	0	163	1096	0.870532	0	481	2957	0.860093	0	262	2022	0.885289	0	169	1022	0.858102	0	107	1197	0.917945	0	104	728	0.875	0
atp4	251	2	2085	0.999042	0	12	2520	0.995261	0	11	1252	0.991291	0	15	3442	0.995661	0	5	2263	0.997795	0	6	1186	0.994966	0	5	1310	0.996198	0	7	818	0.991515	0
atp4	382	1799	1351	0.428889	0	2022	1441	0.416113	0	804	921	0.533913	0	2856	2024	0.414754	0	1734	1419	0.450048	0	991	739	0.427168	0	1053	893	0.45889	0	606	614	0.503279	0
atp4	395	16	3147	0.994942	0	29	3449	0.991662	0	43	1712	0.975499	0	89	4902	0.982168	0	21	3142	0.993361	0	11	1741	0.993721	0	20	1955	0.989873	0	17	1194	0.985962	0
atp4	416	98	6836	0.985867	0	123	7471	0.983803	0	165	3775	0.958122	0	210	10463	0.980324	0	92	6601	0.986254	0	37	3571	0.989745	0	49	4052	0.988052	0	52	2622	0.980553	0
atp4	432	6466	78	0.0119193	3.8957e-62	7119	50	0.00697447	2.983e-29	3712	45	0.0119776	1.0258e-35	10041	95	0.00937253	9.1024e-67	6271	56	0.00885096	4.3112e-35	3349	31	0.0091716	8.0222e-21	3869	24	0.00616491	1.5229e-12	2507	27	0.0106551	2.4932e-22
atp4	525	3829	766	0.166703	0	4427	710	0.138213	0	2288	444	0.162518	0	6238	1023	0.14089	0	3964	481	0.108211	0	2081	256	0.109542	0	2289	411	0.152222	0	1557	233	0.130168	0
atp6	475	20	2425	0.99182	0	32	5577	0.994295	0	0	17	1	0	40	4795	0.991727	0	37	4542	0.99192	0	26	1827	0.985969	0	3	1663	0.998199	0	11	889	0.987778	0
atp8	78	3900	69	0.0173847	4.4843e-57	4140	64	0.0152236	2.803e-52	4816	151	0.0304006	0	7282	169	0.0226815	0	3289	44	0.0132013	7.1298e-31	1108	21	0.0186005	2.2445e-18	1689	54	0.0309811	3.1393e-55	1157	27	0.0228041	2.2845e-25
atp8	303	2085	60	0.027972	7.7753e-61	2141	89	0.0399103	0	2454	61	0.0242545	5.8579e-56	3640	90	0.0241287	6.9821e-89	1888	62	0.0317949	3.7385e-63	506	22	0.0416667	2.7863e-27	879	23	0.0254989	4.5197e-23	495	12	0.0236686	8.0932e-13
atp8	389	3455	498	0.12598	0	3808	468	0.109448	0	3970	818	0.170844	0	6488	908	0.122769	0	2778	352	0.11246	0	922	72	0.0724346	0	1466	264	0.152601	0	849	112	0.116545	0
atp8	408	3569	80	0.0219238	3.5371e-73	3891	101	0.0253006	0	4255	165	0.0373303	0	6629	199	0.0291447	0	2793	37	0.0130742	1.5853e-25	902	16	0.0174292	3.1225e-14	1554	37	0.0232558	3.3251e-34	880	21	0.0233074	1.232e-19
atp9	53	16	4547	0.996494	0	17	5415	0.99687	0	17	5479	0.996907	0	17	4239	0.996006	0	24	7105	0.996633	0	11	2610	0.995803	0	16	3269	0.995129	0	6	1618	0.996305	0
atp9	83	20	4618	0.995688	0	16	5528	0.997114	0	32	5555	0.994272	0	19	4329	0.99563	0	32	7249	0.995605	0	11	2656	0.995876	0	19	3357	0.994372	0	11	1641	0.993341	0
atp9	117	7930	1170	0.128571	0	9515	1323	0.12207	0	9082	1600	0.149785	0	7408	1062	0.125384	0	12165	1593	0.115787	0	4642	584	0.111749	0	5716	788	0.121156	0	2829	460	0.13986	0
atp9	167	24	4665	0.994882	0	11	5645	0.998055	0	37	5358	0.993142	0	22	4386	0.995009	0	28	6960	0.995993	0	10	2701	0.996311	0	11	3363	0.99674	0	8	1707	0.995335	0
atp9	224	24	4573	0.994779	0	15	5466	0.997263	0	44	5234	0.991664	0	32	4263	0.992549	0	35	6707	0.994809	0	12	2640	0.995475	0	9	3257	0.997244	0	13	1679	0.992317	0
ccmB	16	390	3376	0.896442	0	151	4227	0.965509	0	337	3901	0.920481	0	174	4424	0.962157	0	138	2684	0.951099	0	29	1121	0.974783	0	106	2451	0.958545	0	101	1361	0.930917	0
ccmB	28	238	3546	0.937104	0	108	4292	0.975455	0	305	3963	0.928538	0	167	4446	0.963798	0	110	2719	0.961117	0	32	1120	0.972222	0	113	2450	0.955911	0	77	1391	0.947548	0
ccmB	44	3461	350	0.0918394	0	4290	153	0.0344362	0	4110	204	0.0472879	0	4440	202	0.0435157	0	2734	112	0.0393535	0	1093	61	0.0528596	1.0806e-74	2593	2	0.000770713	9999	1430	50	0.0337838	6.014e-51
ccmB	71	292	3640	0.925738	0	117	4393	0.974058	0	341	4081	0.922886	0	165	4554	0.965035	0	118	2763	0.959042	0	25	1146	0.978651	0	134	2555	0.950167	0	82	1427	0.945659	0
ccmB	75	3005	986	0.247056	0	4074	491	0.107558	0	4081	406	0.0904836	0	4472	305	0.0638476	0	2534	379	0.130106	0	947	228	0.194043	0	2387	338	0.124037	0	1335	195	0.127451	0
ccmB	78	3823	216	0.0534786	0	4526	87	0.0188597	8.7984e-72	4454	66	0.0146018	9.2853e-47	4671	143	0.029705	0	2776	159	0.0541738	0	1123	59	0.0499154	5.765e-70	2638	122	0.0442029	0	1464	78	0.0505837	0
ccmB	80	2140	1922	0.473166	0	1364	3282	0.706414	0	1019	3530	0.775995	0	559	4299	0.884932	0	405	2545	0.862712	0	174	1014	0.853535	0	613	2156	0.77862	0	325	1225	0.790323	0
ccmB	87	4065	112	0.0268135	0	4548	252	0.0525	0	4479	179	0.0384285	0	4649	335	0.0672151	0	2392	640	0.211082	0	1045	178	0.145544	0	2479	360	0.126805	0	1410	173	0.109286	0
ccmB	90	4190	8	0.00190567	0.28517	4779	66	0.0136223	1.2864e-44	4587	126	0.0267346	0	4898	140	0.0277888	0	3021	40	0.0130676	5.5439e-25	1215	16	0.0129976	9.0936e-11	2800	58	0.0202939	1.1709e-44	1546	50	0.0313283	1.0825e-48
ccmB	128	191	1151	0.857675	0	104	1531	0.936391	0	237	1306	0.846403	0	113	1440	0.927238	0	110	892	0.89022	0	29	343	0.922043	0	203	793	0.796185	0	61	455	0.881783	0
ccmB	137	183	1167	0.864444	0	59	1591	0.964242	0	174	1336	0.884768	0	87	1468	0.944051	0	70	930	0.93	0	11	362	0.970509	0	75	928	0.925224	0	45	474	0.913295	0
ccmB	138	1250	95	0.070632	0	1530	125	0.0755287	0	1388	125	0.0826173	0	1458	93	0.0599613	0	918	76	0.0764588	0	361	17	0.0449735	2.0909e-23	914	93	0.0923535	0	488	30	0.0579151	1.1814e-41
ccmB	148	176	1243	0.875969	0	76	1672	0.956522	0	209	1390	0.869293	0	92	1553	0.944073	0	83	952	0.919807	0	21	382	0.947891	0	93	958	0.911513	0	55	501	0.901079	0
ccmB	149	175	1254	0.877537	0	83	1672	0.952707	0	226	1392	0.860321	0	98	1561	0.940928	0	89	952	0.914505	0	11	395	0.972906	0	94	965	0.911237	0	56	500	0.899281	0
ccmB	154	255	1231	0.828398	0	90	1729	0.950522	0	199	1487	0.881969	0	100	1621	0.941894	0	72	1003	0.933023	0	18	399	0.956835	0	93	1007	0.915455	0	55	522	0.904679	0
ccmB	159	217	1305	0.857424	0	99	1781	0.94734	0	240	1512	0.863014	0	120	1661	0.932622	0	101	1010	0.909091	0	23	414	0.947368	0	91	1034	0.919111	0	61	542	0.898839	0
ccmB	160	184	1348	0.879896	0	91	1795	0.95175	0	226	1534	0.871591	0	117	1679	0.934855	0	114	1008	0.898396	0	20	420	0.954545	0	89	1038	0.921029	0	58	551	0.904762	0
ccmB	164	476	1085	0.695067	0	250	1695	0.871465	0	306	1497	0.830283	0	176	1691	0.905731	0	124	1032	0.892734	0	27	429	0.940789	0	155	1001	0.865917	0	90	543	0.85782	0
ccmB	172	175	1465	0.893293	0	72	1964	0.964637	0	199	1691	0.894709	0	86	1865	0.95592	0	84	1153	0.932094	0	10	462	0.978814	0	102	1103	0.915353	0	47	608	0.928244	0
ccmB	179	125	1584	0.926858	0	94	2025	0.955639	0	235	1718	0.879672	0	108	1938	0.947214	0	109	1177	0.915241	0	28	467	0.943434	0	95	1158	0.924182	0	53	630	0.922401	0
ccmB	181	173	1556	0.899942	0	75	2066	0.96497	0	202	1766	0.897358	0	76	1996	0.96332	0	89	1213	0.931644	0	21	479	0.958	0	95	1174	0.925138	0	45	644	0.934688	0
ccmB	193	559	1319	0.702343	0	441	1904	0.81194	0	568	1584	0.736059	0	434	1848	0.809816	0	271	1179	0.813103	0	112	449	0.800357	0	500	883	0.638467	0	199	567	0.740209	0
ccmB	194	561	1332	0.703645	0	442	1920	0.81287	0	561	1601	0.740518	0	421	1877	0.816797	0	274	1187	0.812457	0	114	447	0.796791	0	491	902	0.647523	0	189	577	0.753264	0
ccmB	196	1803	108	0.0565149	0	2316	74	0.0309623	1.6641e-81	2090	98	0.0447898	0	2227	101	0.0433849	0	1445	42	0.0282448	5.2869e-44	537	32	0.056239	4.3403e-44	1404	1	0.000711744	9999	746	34	0.0435897	3.6202e-41
ccmB	271	2092	40	0.0187617	1.7722e-36	2782	61	0.0214562	1.2069e-58	2431	99	0.0391304	0	2706	79	0.0283662	4.5751e-83	1764	30	0.0167224	1.3661e-23	663	15	0.0221239	7.404e-15	1565	2	0.00127632	9999	905	24	0.0258342	2.0689e-24
ccmB	286	124	2048	0.94291	0	85	2786	0.970394	0	198	2386	0.923375	0	81	2787	0.971757	0	86	1743	0.95298	0	20	678	0.971347	0	87	1485	0.944656	0	54	887	0.942614	0
ccmB	304	133	2062	0.939408	0	99	2907	0.967066	0	253	2409	0.904959	0	111	2844	0.962437	0	127	1777	0.933298	0	30	703	0.959072	0	168	1440	0.895522	0	67	911	0.931493	0
ccmB	324	2281	153	0.0628595	0	2983	264	0.0813058	0	2715	220	0.0749574	0	2909	320	0.0991019	0	1890	178	0.0860735	0	773	39	0.0480296	2.6426e-49	1629	144	0.0812183	0	980	88	0.082397	0
ccmB	338	280	2163	0.885387	0	131	3185	0.960495	0	305	2663	0.897237	0	138	3115	0.957578	0	130	1949	0.93747	0	58	763	0.929354	0	189	1577	0.892978	0	70	1001	0.934641	0
ccmB	367	849	1450	0.630709	0	583	2481	0.809726	0	723	1978	0.732321	0	526	2409	0.820784	0	229	1670	0.87941	0	102	643	0.863087	0	429	1156	0.729338	0	224	766	0.773737	0
ccmB	379	771	1509	0.661842	0	562	2471	0.814705	0	721	1977	0.732765	0	488	2358	0.828531	0	243	1639	0.870882	0	99	619	0.862117	0	434	1130	0.722506	0	213	743	0.777197	0
ccmB	380	263	2031	0.885353	0	124	2918	0.959237	0	329	2381	0.878598	0	157	2705	0.945143	0	143	1734	0.923815	0	57	662	0.920723	0	183	1389	0.883588	0	86	868	0.909853	0
ccmB	391	2355	39	0.0162907	1.7108e-31	3081	98	0.0308273	0	2770	68	0.0239605	2.9698e-63	2962	49	0.0162737	3.9348e-40	1882	88	0.0446701	0	696	38	0.0517711	5.0424e-48	1634	0	0	9999	960	31	0.0312815	6.3852e-33
ccmB	406	1792	576	0.243243	0	2348	812	0.256962	0	1957	888	0.312127	0	2042	971	0.32227	0	1261	694	0.354987	0	507	230	0.312076	0	999	637	0.389364	0	654	338	0.340726	0
ccmB	424	191	2137	0.917955	0	96	2939	0.968369	0	246	2562	0.912393	0	139	2817	0.952977	0	135	1750	0.928382	0	54	672	0.92562	0	137	1477	0.915118	0	61	914	0.937436	0
ccmB	428	401	1924	0.827527	0	114	2912	0.962327	0	276	2517	0.901182	0	115	2823	0.960858	0	92	1776	0.950749	0	30	683	0.957924	0	140	1462	0.912609	0	59	909	0.93905	0
ccmB	441	2089	190	0.0833699	0	2726	243	0.0818457	0	2478	258	0.0942982	0	2608	284	0.0982019	0	1682	168	0.0908108	0	647	41	0.059593	6.4281e-54	1546	48	0.0301129	2.9131e-49	839	92	0.0988185	0
ccmB	467	421	1468	0.777131	0	143	2329	0.942152	0	350	1928	0.846356	0	160	2231	0.933082	0	122	1443	0.922045	0	46	509	0.917117	0	66	1242	0.949541	0	68	692	0.910526	0
ccmB	475	302	4598	0.938367	0	186	6238	0.971046	0	425	5434	0.927462	0	224	6153	0.964874	0	194	3756	0.950886	0	88	1402	0.94094	0	157	3200	0.953232	0	118	1879	0.940911	0
ccmB	476	293	4598	0.940094	0	187	6211	0.970772	0	421	5415	0.927862	0	208	6137	0.967218	0	188	3741	0.952151	0	74	1405	0.949966	0	147	3196	0.956028	0	115	1871	0.942095	0
ccmB	480	4644	192	0.0397022	0	5986	297	0.0472704	0	5404	341	0.059356	0	5944	320	0.0510856	0	3730	151	0.0389075	0	1421	34	0.0233677	8.471e-39	3077	215	0.0653098	0	1848	116	0.0590631	0
ccmB	485	292	4476	0.938758	0	153	6053	0.975346	0	386	5307	0.932197	0	182	5997	0.970545	0	178	3647	0.953464	0	68	1366	0.95258	0	144	3111	0.95576	0	108	1828	0.944215	0
ccmB	501	3846	711	0.156024	0	5407	525	0.088503	0	4842	615	0.112699	0	5384	590	0.0987613	0	3259	412	0.112231	0	1193	181	0.131732	0	2778	365	0.116131	0	1680	167	0.0904169	0
ccmB	502	4433	125	0.0274243	0	5706	227	0.0382606	0	5255	207	0.0378982	0	5804	177	0.0295937	0	3392	278	0.0757493	0	1306	66	0.048105	1.0435e-80	3141	7	0.00222363	9999	1715	131	0.0709642	0
ccmB	512	239	4245	0.946699	0	177	5739	0.970081	0	315	5138	0.942234	0	171	5785	0.971289	0	129	3534	0.964783	0	47	1324	0.965718	0	138	2987	0.95584	0	70	1768	0.961915	0
ccmB	514	329	4133	0.926266	0	142	5756	0.975924	0	235	5197	0.956738	0	126	5823	0.97882	0	103	3559	0.971873	0	23	1347	0.983212	0	120	2994	0.961464	0	68	1765	0.962902	0
ccmB	551	182	3685	0.952935	0	92	4998	0.981925	0	272	4430	0.942152	0	128	5055	0.975304	0	109	3054	0.965539	0	29	1185	0.976112	0	119	2585	0.955991	0	66	1532	0.958698	0
ccmB	554	455	3384	0.88148	0	239	4813	0.952692	0	262	4394	0.943729	0	152	4987	0.970422	0	118	3019	0.962384	0	24	1174	0.979967	0	203	2468	0.923999	0	78	1503	0.950664	0
ccmB	566	168	3504	0.954248	0	101	4766	0.979248	0	268	4200	0.940018	0	142	4802	0.971278	0	103	2894	0.965632	0	37	1109	0.967714	0	106	2439	0.95835	0	68	1456	0.955381	0
ccmB	569	169	3463	0.953469	0	97	4732	0.979913	0	262	4156	0.940697	0	139	4751	0.971575	0	116	2850	0.96089	0	41	1091	0.963781	0	105	2408	0.958217	0	77	1435	0.949074	0
ccmB	576	1886	1657	0.467683	0	3134	1607	0.338958	0	2809	1501	0.34826	0	3381	1405	0.293565	0	1704	1190	0.411196	0	733	375	0.338448	0	1688	754	0.308763	0	932	550	0.37112	0
ccmB	590	3339	48	0.0141718	6.4441e-34	4503	46	0.0101121	4.5354e-24	4079	41	0.00995146	7.6586e-21	4541	15	0.00329236	0.00083395	2733	32	0.0115732	8.2517e-20	1049	13	0.0122411	3.9114e-09	2332	2	0.000856898	9999	1385	29	0.0205092	2.0954e-23
ccmB	596	896	2448	0.732057	0	736	3745	0.835751	0	680	3383	0.832636	0	388	4100	0.913547	0	257	2460	0.90541	0	120	918	0.884393	0	521	1768	0.77239	0	210	1181	0.849029	0
ccmC	103	338	6600	0.951283	0	146	8295	0.982703	0	204	6553	0.969809	0	108	4470	0.976409	0	48	5713	0.991668	0	100	3404	0.971461	0	32	1414	0.97787	0	39	1881	0.979688	0
ccmC	133	17	7936	0.997862	0	80	9618	0.991751	0	98	7700	0.987433	0	41	5232	0.992225	0	53	6560	0.991985	0	60	3925	0.984944	0	5	1646	0.996972	0	15	2178	0.99316	0
ccmC	176	9036	225	0.0242954	0	10988	346	0.0305276	0	8833	227	0.0250552	0	5993	144	0.0234642	0	7430	298	0.0385611	0	4449	142	0.0309301	0	1833	91	0.0472973	0	2419	97	0.0385533	0
ccmC	179	146	9145	0.984286	0	124	11253	0.989101	0	199	8880	0.978081	0	78	6061	0.987294	0	26	7745	0.996654	0	97	4513	0.978959	0	48	1881	0.975117	0	36	2488	0.985737	0
ccmC	184	2255	7101	0.758978	0	3326	8171	0.710707	0	2451	6711	0.732482	0	1149	5036	0.814228	0	1071	6769	0.863393	0	575	4082	0.87653	0	175	1777	0.910348	0	563	1984	0.778956	0
ccmC	252	2097	2704	0.563216	0	3706	2326	0.38561	0	3416	1159	0.253333	0	2101	1144	0.352542	0	2170	1859	0.461405	0	1318	980	0.426458	0	533	478	0.472799	0	804	442	0.354735	0
ccmC	270	4421	277	0.0589613	0	5504	450	0.0755794	0	4302	157	0.0352097	0	3004	160	0.0505689	0	3331	623	0.157562	0	1898	312	0.141176	0	838	171	0.169475	0	1106	118	0.0964052	0
ccmC	331	224	3740	0.943491	0	170	4715	0.9652	0	206	3432	0.943375	0	78	2630	0.971196	0	36	3131	0.988633	0	60	1731	0.966499	0	33	787	0.959756	0	28	987	0.972414	0
ccmC	381	2418	1090	0.310718	0	3289	1086	0.248229	0	2712	586	0.177683	0	1867	509	0.214226	0	1802	968	0.349458	0	1133	428	0.274183	0	462	232	0.334294	0	681	243	0.262987	0
ccmC	395	591	2696	0.820201	0	232	3896	0.943798	0	53	3114	0.983265	0	31	2223	0.986247	0	25	2538	0.990246	0	27	1398	0.981053	0	25	620	0.96124	0	12	868	0.986364	0
ccmC	400	437	2859	0.867415	0	598	3491	0.853754	0	606	2600	0.810979	0	349	1897	0.844613	0	190	2376	0.925955	0	133	1273	0.905405	0	22	624	0.965944	0	147	716	0.829664	0
ccmC	421	420	2847	0.871442	0	516	3482	0.870935	0	589	2609	0.815822	0	266	1938	0.87931	0	205	2286	0.917704	0	167	1241	0.881392	0	67	564	0.893819	0	183	674	0.786464	0
ccmC	436	99	3026	0.96832	0	89	3735	0.976726	0	76	3013	0.975397	0	46	2080	0.978363	0	43	2343	0.981978	0	28	1300	0.978916	0	23	600	0.963082	0	17	799	0.979167	0
ccmC	446	242	2693	0.917547	0	209	3404	0.942153	0	257	2696	0.91297	0	87	1891	0.956016	0	49	2172	0.977938	0	62	1178	0.95	0	22	555	0.961872	0	15	768	0.980843	0
ccmC	458	313	2485	0.888134	0	462	2992	0.866242	0	508	2328	0.820874	0	215	1696	0.887493	0	108	2011	0.949033	0	95	1100	0.920502	0	25	527	0.95471	0	82	657	0.889039	0
ccmC	463	584	2182	0.788865	0	578	2842	0.830994	0	944	1866	0.664057	0	293	1606	0.845708	0	81	2008	0.961225	0	81	1083	0.930412	0	23	520	0.957643	0	48	676	0.933702	0
ccmC	467	499	2290	0.821083	0	482	2960	0.859965	0	692	2167	0.757957	0	263	1650	0.86252	0	82	2011	0.960822	0	96	1078	0.918228	0	23	523	0.957875	0	64	667	0.912449	0
ccmC	473	254	2612	0.911375	0	261	3326	0.927237	0	373	2537	0.871821	0	138	1841	0.930268	0	54	2117	0.975127	0	76	1125	0.936719	0	23	533	0.958633	0	27	731	0.96438	0
ccmC	497	215	3002	0.933168	0	399	3689	0.902397	0	340	2950	0.896657	0	225	1955	0.896789	0	145	2363	0.942185	0	98	1288	0.929293	0	33	630	0.950226	0	94	751	0.888757	0
ccmC	521	95	3359	0.972496	0	80	4195	0.981287	0	76	3416	0.978236	0	32	2288	0.986207	0	46	2684	0.98315	0	77	1394	0.947655	0	31	680	0.956399	0	17	829	0.979905	0
ccmC	548	81	3140	0.974853	0	109	3836	0.97237	0	99	3206	0.970045	0	42	2142	0.980769	0	54	2610	0.97973	0	101	1320	0.928923	0	32	678	0.95493	0	30	789	0.96337	0
ccmC	568	82	2821	0.971753	0	83	3494	0.976796	0	84	2969	0.972486	0	42	1961	0.979031	0	49	2434	0.980266	0	93	1189	0.927457	0	30	652	0.956012	0	23	707	0.968493	0
ccmC	575	11	2846	0.99615	0	73	3443	0.979238	0	81	2944	0.973223	0	41	1937	0.979272	0	44	2410	0.98207	0	59	1208	0.953433	0	2	672	0.997033	0	20	692	0.97191	0
ccmC	576	2730	129	0.0451207	0	3402	136	0.0384398	0	2955	69	0.0228175	5.9144e-64	1937	50	0.0251636	8.8354e-51	2280	176	0.0716612	0	1228	47	0.0368627	4.8789e-53	678	0	0	9999	669	47	0.0656425	2.015e-64
ccmC	608	153	6807	0.978017	0	60	8328	0.992847	0	82	6446	0.987439	0	43	4599	0.990737	0	57	5587	0.989901	0	83	3150	0.974327	0	58	1552	0.963975	0	27	1799	0.985214	0
ccmC	614	225	6673	0.967382	0	134	8157	0.983838	0	127	6329	0.980328	0	83	4523	0.98198	0	92	5515	0.983592	0	109	3105	0.966086	0	53	1549	0.966916	0	47	1767	0.97409	0
ccmC	618	1997	4820	0.707056	0	2492	5689	0.695392	0	3408	2948	0.463814	0	1361	3185	0.700616	0	318	5221	0.942589	0	264	2926	0.917241	0	119	1470	0.92511	0	266	1521	0.851147	0
ccmC	619	720	6075	0.89404	0	466	7682	0.942808	0	934	5414	0.852867	0	340	4195	0.925028	0	110	5423	0.980119	0	152	3033	0.952276	0	58	1529	0.963453	0	63	1713	0.964527	0
ccmC	624	1734	4926	0.73964	0	2112	5878	0.73567	0	1339	4890	0.785038	0	965	3470	0.782413	0	1349	4075	0.751291	0	745	2374	0.761141	0	298	1264	0.809219	0	316	1427	0.818703	0
ccmC	650	252	5649	0.957295	0	137	6916	0.980576	0	161	5306	0.970551	0	70	3905	0.98239	0	59	4697	0.987595	0	42	2725	0.984821	0	46	1340	0.966811	0	30	1540	0.980892	0
ccmC	655	4878	767	0.135872	0	5850	878	0.130499	0	5075	131	0.0251633	0	3687	143	0.0373368	0	3874	697	0.152483	0	2433	241	0.0901272	0	1275	60	0.0449438	4.2461e-68	1333	183	0.120712	0
ccmC	656	126	5491	0.977568	0	108	6596	0.98389	0	147	5025	0.971578	0	97	3709	0.974514	0	69	4472	0.984805	0	138	2524	0.948159	0	44	1286	0.966917	0	35	1480	0.976898	0
ccmC	673	889	4300	0.828676	0	1212	5013	0.805301	0	2022	2741	0.575478	0	936	2571	0.733105	0	650	3496	0.843222	0	461	2015	0.813813	0	368	860	0.700326	0	354	1033	0.744773	0
ccmFc	50	31	2088	0.98537	0	118	5852	0.980235	0	676	5275	0.886406	0	161	4824	0.967703	0	29	2363	0.987876	0	32	2817	0.988768	0	50	2673	0.981638	0	86	1631	0.949913	0
ccmFc	103	185	2518	0.931558	0	131	7177	0.982074	0	719	6426	0.89937	0	170	6012	0.972501	0	32	2972	0.989348	0	28	3314	0.991622	0	82	3367	0.976225	0	112	1993	0.946793	0
ccmFc	122	4	2897	0.998621	0	61	7786	0.992226	0	644	6911	0.914758	0	92	6420	0.985872	0	7	3208	0.997823	0	20	3536	0.994376	0	31	3661	0.991603	0	73	2170	0.967454	0
ccmFc	123	230	2678	0.920908	0	694	7170	0.91175	0	1033	6535	0.863504	0	505	6076	0.923264	0	408	2812	0.873292	0	110	3449	0.969092	0	400	3304	0.892009	0	270	1981	0.880053	0
ccmFc	146	678	2437	0.782343	0	281	8207	0.966894	0	744	7332	0.907875	0	133	6892	0.981068	0	39	3455	0.988838	0	28	3803	0.992691	0	34	3934	0.991431	0	92	2329	0.961999	0
ccmFc	155	1	1339	0.999254	0	19	3438	0.994504	0	79	2840	0.972936	0	46	2831	0.984011	0	26	1478	0.982713	0	3	1328	0.997746	0	16	1687	0.990605	0	33	883	0.963974	0
ccmFc	160	118	1237	0.912915	0	154	3419	0.956899	0	158	2840	0.947298	0	154	2772	0.947368	0	100	1443	0.935191	0	9	1341	0.993333	0	84	1658	0.95178	0	65	876	0.930925	0
ccmFc	175	1316	208	0.136483	0	2234	1787	0.444417	0	1837	1556	0.458591	0	1578	1740	0.524412	0	405	1354	0.769756	0	407	1123	0.733987	0	723	1274	0.637957	0	317	748	0.702347	0
ccmFc	231	1574	71	0.0431611	8.0253e-87	4220	243	0.0544477	0	3562	117	0.0318021	0	3488	107	0.0297636	0	1857	88	0.0452442	0	1595	61	0.0368357	1.6138e-70	1987	133	0.0627358	0	1082	39	0.0347904	2.4929e-43
ccmFc	315	1470	3	0.00203666	0.45741	4103	51	0.0122773	2.0825e-35	3244	133	0.0393841	0	3339	94	0.0273813	0	1680	146	0.0799562	0	1470	19	0.0127602	4.0298e-14	1926	63	0.0316742	1.2113e-65	972	39	0.0385757	2.0981e-44
ccmFc	321	1459	1	0.000684932	9999	3988	149	0.0360164	0	3166	201	0.0596971	0	3120	293	0.0858482	0	1630	165	0.091922	0	1364	106	0.0721088	0	1867	100	0.0508388	0	931	62	0.0624371	1.3087e-83
ccmFc	333	313	1158	0.78722	0	620	3483	0.848891	0	494	2878	0.853499	0	552	2838	0.837168	0	246	1545	0.862647	0	175	1261	0.878134	0	338	1595	0.825142	0	206	800	0.795229	0
ccmFc	334	6	1453	0.995888	0	76	4020	0.981445	0	101	3271	0.970047	0	59	3336	0.982622	0	61	1730	0.965941	0	14	1421	0.990244	0	36	1900	0.981405	0	45	960	0.955224	0
ccmFc	378	1219	177	0.126791	0	3408	692	0.16878	0	2742	671	0.196601	0	2872	466	0.139605	0	1559	296	0.159569	0	1263	170	0.118632	0	1536	395	0.204557	0	836	164	0.164	0
ccmFc	406	649	732	0.530051	0	1103	3133	0.739613	0	572	2921	0.836244	0	401	2922	0.879326	0	300	1588	0.841102	0	221	1247	0.849455	0	289	1660	0.851719	0	231	766	0.768305	0
ccmFc	414	1376	4	0.00289855	0.062037	4101	186	0.043387	0	3446	55	0.0157098	1.2501e-43	3253	94	0.0280849	0	1855	58	0.0303189	4.6937e-60	1434	43	0.0291131	1.057e-45	1940	57	0.0285428	3.9957e-58	988	28	0.0275591	2.273e-30
ccmFc	415	346	1026	0.747813	0	382	3919	0.911183	0	339	3183	0.903748	0	152	3181	0.954395	0	37	1883	0.980729	0	65	1409	0.955902	0	121	1887	0.939741	0	128	889	0.87414	0
ccmFc	481	1329	85	0.0601132	0	4275	166	0.037379	0	3422	129	0.0363278	0	3318	99	0.0289728	0	1876	109	0.0549118	0	1198	109	0.0833971	0	2043	73	0.0344991	2.165e-78	995	13	0.0128968	1.0617e-09
ccmFc	561	1032	408	0.283333	0	3455	1038	0.231026	0	2603	877	0.252011	0	2707	755	0.218082	0	1555	516	0.249155	0	850	335	0.2827	0	1571	611	0.280018	0	750	291	0.279539	0
ccmFc	756	1505	3	0.00198939	0.29591	4620	212	0.0438742	0	3585	267	0.0693146	0	3482	147	0.040507	0	2142	45	0.0205761	4.1103e-39	1239	60	0.0461894	5.6227e-76	2275	119	0.0497076	0	1034	79	0.0709793	0
ccmFc	832	1070	538	0.334577	0	4031	998	0.198449	0	2949	977	0.248854	0	3276	532	0.139706	0	1608	562	0.258986	0	1099	224	0.169312	0	1881	588	0.238153	0	849	290	0.254609	0
ccmFc	1150	1662	114	0.0641892	0	5034	343	0.0637902	0	3844	324	0.0777351	0	3800	235	0.0582404	0	2184	60	0.026738	4.951e-59	1274	146	0.102817	0	2207	176	0.0738565	0	1081	95	0.0807823	0
ccmFc	1172	1	1794	0.999443	0	53	5104	0.989723	0	78	4024	0.980985	0	54	3962	0.986554	0	35	2168	0.984113	0	3	1353	0.997788	0	23	2307	0.990129	0	9	1146	0.992208	0
ccmFc	1215	1641	1800	0.523104	0	4037	5961	0.596219	0	2749	5444	0.66447	0	3459	4045	0.539046	0	1560	2531	0.618675	0	635	1909	0.750393	0	1213	3164	0.72287	0	781	1522	0.660877	0
ccmFc	1246	2355	699	0.22888	0	4989	3931	0.440695	0	3177	4227	0.570908	0	2305	4382	0.655301	0	1307	2307	0.638351	0	682	1597	0.700746	0	1595	2291	0.589552	0	1079	995	0.479749	0
ccmFc	1280	1313	1291	0.495776	0	3926	3653	0.48199	0	3859	2474	0.390652	0	3130	2521	0.446116	0	1430	1667	0.538263	0	835	1124	0.573762	0	1808	1493	0.452287	0	1010	745	0.424501	0
ccmFc	1297	2414	2	0.000827815	9999	6928	155	0.0218834	0	5782	141	0.0238055	0	5074	174	0.0331555	0	2856	43	0.0148327	9.9951e-30	1790	24	0.0132304	1.0286e-16	2981	87	0.0283572	3.1344e-81	1613	50	0.0300661	6.1168e-49
ccmFc	1327	169	1968	0.920917	0	27	6362	0.995774	0	116	5224	0.978277	0	7	4645	0.998495	0	9	2576	0.996518	0	2	1630	0.998775	0	1	2756	0.999637	0	2	1494	0.998663	0
ccmFn1	104	291	10070	0.971914	0	186	6214	0.970938	0	56	2558	0.978577	0	55	2549	0.978879	0	448	13480	0.967835	0	124	5802	0.979075	0	161	5126	0.969548	0	1	1727	0.999421	0
ccmFn1	143	255	11837	0.978912	0	76	7361	0.989781	0	248	2760	0.917553	0	66	2990	0.978403	0	248	16179	0.984903	0	92	6844	0.986736	0	73	6154	0.988277	0	4	2000	0.998004	0
ccmFn1	157	249	12410	0.98033	0	145	7620	0.981326	0	5	3154	0.998417	0	44	3114	0.986067	0	420	16799	0.975608	0	143	7159	0.980416	0	127	6366	0.98044	0	175	1897	0.915541	0
ccmFn1	262	41	4985	0.991842	0	27	2991	0.991054	0	30	1203	0.975669	0	2	1241	0.998391	0	87	7048	0.987807	0	48	2895	0.98369	0	28	2645	0.989525	0	58	682	0.921622	0
ccmFn1	269	40	4733	0.99162	0	37	2797	0.986944	0	3	1154	0.997407	0	3	1163	0.997427	0	76	6687	0.988762	0	29	2753	0.989576	0	46	2462	0.981659	0	2	695	0.997131	0
ccmFn1	289	164	3771	0.958323	0	56	2237	0.975578	0	24	949	0.975334	0	3	933	0.996795	0	219	5280	0.960175	0	106	2192	0.953873	0	96	1960	0.953307	0	52	498	0.905455	0
ccmFn1	371	2090	81	0.03731	0	1231	30	0.0237906	1.4896e-33	454	49	0.0974155	1.5921e-82	523	17	0.0314815	1.3528e-21	2706	259	0.0873524	0	1096	108	0.089701	0	1020	55	0.0511628	1.3346e-72	345	13	0.0363128	1.6328e-16
ccmFn1	378	120	2399	0.952362	0	70	1432	0.953395	0	23	577	0.961667	0	21	635	0.967988	0	154	3372	0.956324	0	52	1334	0.962482	0	68	1223	0.947328	0	26	391	0.93765	0
ccmFn1	484	5057	309	0.0575848	0	3193	187	0.0553254	0	1470	3	0.00203666	9999	1332	75	0.0533049	0	7190	541	0.069978	0	2712	271	0.0908481	0	2613	183	0.0654506	0	842	66	0.0726872	0
ccmFn1	709	2785	2894	0.509597	0	1811	1734	0.48914	0	743	844	0.531821	0	423	962	0.694585	0	2440	6086	0.713817	0	1107	2017	0.645647	0	1225	1779	0.59221	0	582	446	0.433852	0
ccmFn1	710	116	5542	0.979498	0	42	3497	0.988132	0	31	1554	0.980442	0	32	1350	0.976845	0	143	8375	0.983212	0	37	3079	0.988126	0	62	2943	0.979368	0	1	1026	0.999026	0
ccmFn1	715	5265	387	0.0684713	0	3329	222	0.0625176	0	1565	36	0.0224859	4.9699e-33	1197	177	0.128821	0	7958	577	0.067604	0	2941	163	0.0525129	0	2918	75	0.0250585	1.6471e-70	1019	1	0.000980392	9999
ccmFn1	779	57	5369	0.989495	0	38	3335	0.988734	0	25	1522	0.98384	0	2	1333	0.998502	0	149	8080	0.981893	0	44	2792	0.984485	0	43	2795	0.984848	0	2	958	0.997917	0
ccmFn1	791	258	5125	0.952071	0	153	3187	0.954192	0	61	1486	0.960569	0	29	1265	0.977589	0	894	7220	0.88982	0	390	2392	0.859813	0	155	2602	0.943779	0	129	823	0.864496	0
ccmFn1	806	46	5362	0.991494	0	18	3306	0.994585	0	2	1583	0.998738	0	2	1286	0.998447	0	61	8052	0.992481	0	29	2739	0.989523	0	26	2750	0.990634	0	1	938	0.998935	0
ccmFn1	955	671	9113	0.931419	0	375	4903	0.92895	0	186	2667	0.934805	0	36	2134	0.98341	0	1702	11889	0.87477	0	587	3473	0.855419	0	263	4664	0.946621	0	111	1256	0.9188	0
ccmFn-2	65	476	3812	0.888993	0	314	3609	0.919959	0	296	3033	0.911084	0	201	3426	0.944582	0	94	3884	0.97637	0	497	4738	0.905062	0	358	3550	0.908393	0	254	2062	0.890328	0
ccmFn-2	93	3221	1692	0.344392	0	3006	1450	0.325404	0	2480	1367	0.355342	0	2532	1599	0.387073	0	2387	2183	0.477681	0	3707	2261	0.378854	0	2916	1548	0.346774	0	1709	945	0.356066	0
ccmFn-2	176	273	2952	0.915349	0	271	2696	0.908662	0	228	2422	0.913962	0	193	2376	0.924873	0	81	2980	0.973538	0	302	3472	0.919979	0	236	2639	0.917913	0	171	1478	0.896301	0
ccmFn-2	208	1339	2072	0.607446	0	1241	1950	0.611094	0	722	2094	0.743608	0	668	2024	0.751857	0	373	2859	0.884592	0	828	3113	0.789901	0	716	2265	0.759812	0	486	1287	0.725888	0
ccmFn-2	226	197	3186	0.941768	0	152	3011	0.951944	0	131	2644	0.952793	0	93	2549	0.964799	0	42	3142	0.986809	0	187	3680	0.951642	0	121	2804	0.958632	0	105	1639	0.939794	0
ccmFn-2	259	596	2581	0.812402	0	339	2670	0.887338	0	273	2282	0.893151	0	172	2302	0.930477	0	29	2909	0.990129	0	146	3446	0.959354	0	86	2579	0.96773	0	83	1544	0.948986	0
ccmFn-2	270	3002	95	0.0306748	0	2885	78	0.0263247	1.1903e-78	2402	102	0.0407348	0	2349	56	0.0232848	2.3736e-54	2752	71	0.0251505	2.1052e-67	3360	112	0.0322581	0	2470	98	0.038162	0	1542	72	0.0446097	3.6617e-85
ccmFn-2	277	335	2755	0.891586	0	196	2751	0.933492	0	265	2224	0.893532	0	116	2293	0.951847	0	20	2781	0.99286	0	140	3304	0.95935	0	95	2455	0.962745	0	87	1519	0.945828	0
ccmFn-2	320	1087	1849	0.629768	0	984	1827	0.649947	0	1005	1387	0.579849	0	670	1682	0.715136	0	301	2380	0.887728	0	748	2339	0.757694	0	800	1544	0.658703	0	483	1001	0.674528	0
ccmFn-2	344	191	2730	0.934611	0	98	2647	0.964299	0	66	2288	0.971963	0	43	2305	0.981687	0	29	2668	0.989247	0	111	3012	0.964457	0	78	2259	0.966624	0	67	1446	0.955717	0
ccmFn-2	356	195	2841	0.935771	0	107	2690	0.961745	0	80	2312	0.966555	0	47	2333	0.980252	0	19	2737	0.993106	0	113	3077	0.964577	0	82	2293	0.965474	0	79	1467	0.9489	0
ccmFn-2	391	140	2946	0.954634	0	99	2736	0.965079	0	85	2382	0.965545	0	68	2325	0.971584	0	27	2751	0.990281	0	88	3145	0.972781	0	71	2374	0.970961	0	53	1505	0.965982	0
ccmFn-2	444	2995	4	0.00133378	0.27237	2663	83	0.0302258	0	2445	26	0.0105221	4.9082e-17	2429	52	0.0209593	8.0963e-49	2642	133	0.0479279	0	3041	109	0.0346032	0	2379	58	0.0237998	1.3482e-53	1478	46	0.0301837	1.5676e-48
cob	114	3733	42	0.0111258	1.2552e-28	6736	141	0.0205031	0	4634	93	0.0196742	2.5929e-78	7213	190	0.0256653	0	8863	713	0.074457	0	4608	253	0.0520469	0	2862	353	0.109798	0	4227	217	0.0488299	0
cob	118	60	3808	0.984488	0	101	6944	0.985664	0	61	4766	0.987363	0	116	7427	0.984622	0	228	9551	0.976685	0	127	4848	0.974472	0	103	3152	0.968356	0	113	4437	0.975165	0
cob	180	2172	22	0.0100273	1.6041e-14	3934	48	0.0120542	2.6469e-33	2624	27	0.0101848	4.158e-17	3807	48	0.0124514	2.0569e-35	5318	75	0.0139069	6.2331e-54	2598	20	0.00763942	1.971e-10	1714	50	0.0283447	9.5496e-50	2400	42	0.017199	1.5318e-34
cob	286	23	2101	0.989171	0	52	3909	0.986872	0	23	2585	0.991181	0	30	3778	0.992122	0	95	5183	0.982001	0	57	2521	0.97789	0	24	1641	0.985586	0	39	2387	0.983924	0
cob	325	50	2048	0.976168	0	68	3882	0.982785	0	55	2537	0.978781	0	50	3830	0.987113	0	128	5177	0.975872	0	75	2470	0.97053	0	52	1612	0.96875	0	57	2359	0.976407	0
cob	381	1618	380	0.19019	0	3208	586	0.154454	0	2025	475	0.19	0	3297	610	0.15613	0	4467	621	0.122052	0	2157	288	0.117791	0	1374	252	0.154982	0	1939	402	0.171721	0
cob	497	1823	118	0.0607934	0	3298	161	0.0465452	0	2247	93	0.0397436	0	3606	166	0.0440085	0	4620	185	0.0385016	0	2212	91	0.0395137	0	1463	126	0.0792952	0	2103	133	0.0594812	0
cob	568	32	1869	0.983167	0	12	3281	0.996356	0	12	2302	0.994814	0	25	3432	0.992768	0	56	4453	0.98758	0	41	2154	0.981321	0	17	1525	0.988975	0	21	2122	0.990201	0
cob	610	1739	131	0.0700535	0	3166	215	0.0635907	0	2159	250	0.103778	0	3140	395	0.11174	0	4094	440	0.0970446	0	1993	245	0.109473	0	1380	208	0.130982	0	1921	254	0.116782	0
cob	853	28	1975	0.986021	0	19	3572	0.994709	0	13	2430	0.994679	0	27	3773	0.992895	0	44	4495	0.990306	0	11	2420	0.995475	0	22	1545	0.98596	0	26	2299	0.988817	0
cob	907	1991	111	0.0528069	0	3702	107	0.0280914	0	2413	73	0.0293644	3.4696e-76	3833	68	0.0174314	1.0093e-57	4591	86	0.0183879	4.5199e-70	2559	59	0.0225363	1.0282e-53	1615	17	0.0104167	2.9776e-11	2307	62	0.0261714	8.7265e-60
cob	908	22	2058	0.989423	0	11	3783	0.997101	0	9	2470	0.99637	0	28	3846	0.992772	0	28	4642	0.994004	0	16	2564	0.993798	0	28	1583	0.982619	0	12	2338	0.994894	0
cob	924	2044	91	0.042623	0	3719	221	0.0560914	0	2440	91	0.0359542	0	3811	169	0.0424623	0	3832	961	0.200501	0	2076	606	0.225951	0	1367	256	0.157733	0	2045	390	0.160164	0
cob	982	22	2489	0.991239	0	22	4327	0.994941	0	13	2714	0.995233	0	27	4381	0.993875	0	51	5106	0.990111	0	19	2810	0.993284	0	35	1783	0.980748	0	13	2610	0.995044	0
cob	1084	29	4252	0.993226	0	18	7419	0.99758	0	12	5516	0.997829	0	14	7438	0.998121	0	39	10176	0.996182	0	16	4786	0.996668	0	47	3077	0.984955	0	22	4735	0.995375	0
cox2	25	2948	1013	0.255743	0	3095	1842	0.373101	0	3269	1546	0.32108	0	3785	2469	0.394787	0	1163	3876	0.7692	0	763	1905	0.714018	0	845	1482	0.636872	0	791	1508	0.655937	0
cox2	27	594	3389	0.850866	0	406	4563	0.918293	0	455	4388	0.90605	0	431	5860	0.931489	0	360	4715	0.929064	0	294	2387	0.890339	0	200	2147	0.914785	0	261	2052	0.88716	0
cox2	71	129	4665	0.973091	0	40	5875	0.993238	0	74	5706	0.987197	0	44	7508	0.994174	0	17	6073	0.997209	0	18	3197	0.994401	0	6	2877	0.997919	0	16	2765	0.994247	0
cox2	135	5661	189	0.0323077	0	6942	270	0.0374376	0	6873	101	0.0144824	6.0117e-68	8880	225	0.0247117	0	7368	421	0.0540506	0	3783	164	0.0415505	0	3522	88	0.0243767	2.9484e-76	3283	134	0.0392157	0
cox2	138	981	4916	0.833644	0	1168	6106	0.839428	0	646	6396	0.908265	0	1003	8157	0.890502	0	1116	6752	0.85816	0	725	3255	0.817839	0	381	3264	0.895473	0	382	3061	0.88905	0
cox2	250	2548	252	0.09	0	3406	259	0.0706685	0	3120	115	0.0355487	0	4284	137	0.0309885	0	3889	374	0.0877316	0	1926	129	0.0627737	0	1647	161	0.0890487	0	1516	135	0.0817686	0
cox2	253	79	2723	0.971806	0	32	3642	0.99129	0	43	3202	0.986749	0	25	4407	0.994359	0	15	4241	0.996476	0	8	2042	0.996098	0	3	1802	0.998338	0	6	1637	0.996348	0
cox2	278	75	2743	0.973385	0	32	3693	0.991409	0	57	3267	0.982852	0	44	4438	0.990183	0	32	4205	0.992447	0	13	2049	0.993695	0	3	1817	0.998352	0	20	1680	0.988235	0
cox2	379	49	2539	0.981066	0	33	3695	0.991148	0	31	3057	0.989961	0	14	4297	0.996752	0	15	4004	0.996268	0	10	1921	0.994821	0	2	1705	0.998828	0	5	1742	0.997138	0
cox2	476	8	2763	0.997113	0	13	4042	0.996794	0	26	3344	0.992285	0	13	4481	0.997107	0	34	4376	0.99229	0	7	2107	0.996689	0	25	1770	0.986072	0	4	1898	0.997897	0
cox2	495	2582	241	0.0853702	0	3755	357	0.0868191	0	3117	348	0.100433	0	4116	388	0.0861456	0	4119	388	0.0860883	0	1990	172	0.079556	0	1650	184	0.100327	0	1732	181	0.0946158	0
cox2	557	6	2952	0.997972	0	11	4105	0.997328	0	7	3589	0.998053	0	10	4634	0.997847	0	12	4744	0.997477	0	3	2288	0.998691	0	1	1909	0.999476	0	8	2086	0.99618	0
cox2	581	22	2814	0.992243	0	11	3994	0.997253	0	21	3456	0.99396	0	13	4520	0.997132	0	13	4646	0.99721	0	11	2197	0.995018	0	1	1915	0.999478	0	6	2035	0.99706	0
cox2	698	4	3958	0.99899	0	9	5795	0.998449	0	9	4770	0.998117	0	14	6879	0.997969	0	8	6651	0.998799	0	5	3372	0.998519	0	10	2877	0.996536	0	4	3000	0.998668	0
cox2	721	14	3577	0.996101	0	15	5260	0.997156	0	15	4298	0.996522	0	19	6207	0.996948	0	37	5942	0.993812	0	13	3044	0.995747	0	14	2573	0.994588	0	8	2698	0.997044	0
cox2	742	6	3360	0.998217	0	6	4863	0.998768	0	4	3987	0.998998	0	9	5744	0.998436	0	8	5564	0.998564	0	3	2859	0.998952	0	3	2376	0.998739	0	7	2520	0.99723	0
cox3	112	169	7742	0.978637	0	74	9359	0.992155	0	80	7802	0.98985	0	102	10576	0.990448	0	66	6999	0.990658	0	72	3764	0.98123	0	8	3945	0.997976	0	37	3336	0.989031	0
cox3	245	252	4364	0.945407	0	84	5906	0.985977	0	111	4858	0.977662	0	81	6245	0.987196	0	29	4366	0.993402	0	27	2292	0.988357	0	3	2377	0.998739	0	22	2115	0.989705	0
cox3	257	1011	3535	0.777607	0	520	5347	0.911369	0	489	4373	0.899424	0	269	5927	0.956585	0	181	4091	0.957631	0	91	2194	0.960175	0	19	2316	0.991863	0	96	2017	0.954567	0
cox3	311	240	3587	0.937288	0	144	4861	0.971229	0	98	4068	0.976476	0	91	5357	0.983297	0	76	3596	0.979303	0	46	1971	0.977194	0	30	1954	0.984879	0	50	1770	0.972527	0
cox3	314	59	3768	0.984583	0	34	4971	0.993207	0	39	4097	0.990571	0	35	5392	0.993551	0	21	3646	0.994273	0	28	1984	0.986083	0	5	1962	0.997458	0	16	1799	0.991185	0
cox3	413	596	3227	0.844101	0	379	4490	0.922161	0	766	3351	0.813942	0	422	5039	0.922725	0	187	3370	0.947428	0	75	1709	0.95796	0	54	1934	0.972837	0	145	1602	0.917001	0
cox3	422	76	3750	0.980136	0	38	4816	0.992171	0	47	4069	0.988581	0	57	5427	0.989606	0	27	3535	0.99242	0	12	1738	0.993143	0	3	2014	0.998513	0	15	1736	0.991433	0
cox3	567	3353	15	0.00445368	1.0196e-05	4162	31	0.00739327	1.8631e-16	3723	24	0.00640512	7.3143e-12	4791	31	0.00642887	4.1252e-16	3384	29	0.00849692	1.6837e-15	1573	13	0.00819672	4.2185e-08	1932	14	0.00719424	8.7468e-08	1593	10	0.0062383	1.6792e-05
cox3	603	3092	281	0.0833086	0	3626	403	0.100025	0	3275	460	0.123159	0	4343	450	0.0938869	0	3088	318	0.0933647	0	1454	127	0.0803289	0	1676	262	0.135191	0	1363	182	0.117799	0
cox3trailer	49	1045	1575	0.601145	0	1124	1894	0.627568	0	1092	2231	0.671381	0	1305	2179	0.625431	0	1046	1476	0.58525	0	442	529	0.544799	0	408	1059	0.721881	0	390	716	0.647378	0
cox3trailer	59	2478	163	0.061719	0	2769	168	0.0572012	0	3089	190	0.0579445	0	3251	182	0.0530149	0	2339	126	0.0511156	0	903	60	0.0623053	6.9524e-82	1383	81	0.0553279	0	1034	47	0.0434783	4.2011e-56
cox3trailer	82	839	4262	0.835522	0	599	4927	0.891603	0	1083	5192	0.82741	0	801	5660	0.876025	0	599	4185	0.874791	0	234	1511	0.865903	0	194	2535	0.928912	0	273	1768	0.866242	0
cox3trailer	130	124	4048	0.970278	0	139	4304	0.968715	0	183	4931	0.964216	0	172	5083	0.967269	0	177	3655	0.95381	0	74	1318	0.946839	0	71	2128	0.967713	0	52	1592	0.96837	0
cox3trailer	186	174	3153	0.947701	0	150	3410	0.957865	0	380	3647	0.905637	0	306	3803	0.925529	0	236	2811	0.922547	0	105	1002	0.905149	0	68	1661	0.960671	0	67	1228	0.948263	0
matR	374	331	2947	0.899024	0	1276	7506	0.854703	0	872	3215	0.786641	0	701	3355	0.82717	0	295	2524	0.895353	0	1074	2605	0.708073	0	450	2231	0.832152	0	290	1215	0.807309	0
matR	461	327	4356	0.930173	0	1467	10795	0.880362	0	650	5100	0.886957	0	445	5121	0.92005	0	166	3824	0.958396	0	667	4457	0.869828	0	306	3425	0.917984	0	113	2040	0.947515	0
matR	1395	2202	43	0.0191537	5.9341e-39	5926	134	0.0221122	0	2979	2	0.000670916	9999	2691	161	0.0564516	0	2189	40	0.0179453	1.3545e-32	2349	68	0.0281341	7.9395e-68	1924	39	0.0198675	2.2704e-32	956	12	0.0123967	1.286e-09
matR	1408	2054	130	0.0595238	0	5537	399	0.067217	0	2925	29	0.0098172	1.382e-16	2418	377	0.134884	0	1728	453	0.207703	0	2147	224	0.0944749	0	1749	166	0.0866841	0	834	117	0.123028	0
matR	1593	497	839	0.627994	0	1510	1850	0.550595	0	701	1037	0.596663	0	653	987	0.601829	0	489	807	0.622685	0	865	576	0.399722	0	562	616	0.52292	0	361	221	0.379725	0
matR	1596	649	681	0.51203	0	1738	1594	0.478391	0	745	986	0.569613	0	808	818	0.503075	0	617	671	0.520963	0	866	563	0.393982	0	652	511	0.439381	0	380	201	0.345955	0
matR	1730	217	1535	0.876142	0	609	4046	0.869173	0	179	2043	0.919442	0	244	1784	0.879684	0	213	1421	0.869645	0	507	1588	0.757995	0	230	1335	0.853035	0	146	681	0.823458	0
matR	1731	593	1155	0.660755	0	1731	2933	0.628859	0	791	1436	0.644814	0	661	1374	0.675184	0	517	1125	0.68514	0	1118	972	0.465072	0	608	965	0.613477	0	300	522	0.635036	0
matR	1751	259	1776	0.872727	0	811	4511	0.847614	0	377	2190	0.853136	0	292	2056	0.875639	0	112	1759	0.940139	0	805	1583	0.662898	0	352	1474	0.807229	0	306	624	0.670968	0
matR	1771	410	1923	0.824261	0	1403	4601	0.766322	0	565	2379	0.808084	0	639	2070	0.76412	0	424	1691	0.799527	0	1081	1628	0.60096	0	414	1651	0.799516	0	319	748	0.701031	0
matR	1807	427	1922	0.818221	0	1237	4714	0.792136	0	528	2483	0.824643	0	525	2304	0.814422	0	413	1734	0.807639	0	992	1716	0.633678	0	464	1645	0.779991	0	317	775	0.709707	0
matR	1856	3956	110	0.0270536	0	10499	258	0.0239844	0	5181	144	0.0270423	0	5189	67	0.0127473	8.628e-51	3867	196	0.0482402	0	5029	107	0.0208333	0	3788	86	0.0221993	2.0539e-79	1963	46	0.022897	3.8561e-44
matR	1895	153	3266	0.95525	0	501	8751	0.94585	0	131	4458	0.971453	0	215	4371	0.953118	0	311	3237	0.912345	0	474	3959	0.893075	0	156	3203	0.953558	0	90	1669	0.948835	0
matR	1926	2732	145	0.0503997	0	7468	414	0.0525247	0	3551	305	0.0790975	0	3460	426	0.109624	0	2783	272	0.0890344	0	3658	131	0.0345738	0	2684	155	0.0545967	0	1394	82	0.0555556	0
mttb	59	1071	3596	0.770516	0	2144	8221	0.79315	0	1259	11410	0.900624	0	387	7869	0.953125	0	210	2138	0.910562	0	60	975	0.942029	0	281	3042	0.915438	0	53	626	0.921944	0
mttb	65	4707	46	0.0096781	1.5095e-19	10387	174	0.0164757	0	12433	480	0.0371718	0	8365	80	0.00947306	6.9595e-44	2236	172	0.0714286	0	1030	28	0.026465	2.7725e-26	3319	73	0.0215212	4.9887e-56	677	18	0.0258993	1.0504e-16
mttb	82	5012	110	0.021476	0	11101	242	0.0213347	0	13942	24	0.00171846	0.022843	9086	37	0.00405568	8.4483e-12	2514	85	0.0327049	0	1120	31	0.0269331	1.8258e-32	3598	73	0.0198856	6.1442e-59	742	10	0.0132979	6.3123e-08
mttb	93	5319	34	0.00635158	1.2722e-15	11760	108	0.0091001	3.4809e-59	14366	254	0.0173735	0	9442	82	0.00860983	1.1145e-43	2634	75	0.0276855	7.9086e-71	1192	13	0.0107884	1.6063e-09	3797	45	0.0117126	1.0617e-26	781	10	0.0126422	1.8505e-08
mttb	97	2086	3363	0.617177	0	5155	6940	0.573791	0	5015	9876	0.663219	0	2352	7354	0.757676	0	447	2313	0.838043	0	166	1063	0.864931	0	1383	2534	0.646924	0	259	542	0.676654	0
mttb	108	5593	106	0.0185998	5.3563e-84	12329	314	0.0248359	0	15246	346	0.0221909	0	9917	214	0.0211233	0	2646	274	0.0938356	0	1182	122	0.0935583	0	3918	177	0.0432234	0	790	51	0.0606421	6.9934e-67
mttb	144	4249	2227	0.343885	0	9771	4675	0.323619	0	14747	3011	0.169557	0	9814	1663	0.144898	0	1926	1415	0.423526	0	949	510	0.349554	0	3521	1150	0.2462	0	660	309	0.318885	0
mttb	145	470	6021	0.927592	0	1038	13458	0.928394	0	2236	15578	0.874481	0	556	10952	0.951686	0	111	3241	0.966885	0	61	1402	0.958305	0	493	4198	0.894905	0	85	893	0.913088	0
mttb	161	169	2427	0.9349	0	347	5625	0.941896	0	571	6831	0.922859	0	130	4499	0.971916	0	36	1381	0.974594	0	4	584	0.993197	0	118	1828	0.939363	0	24	387	0.941606	0
mttb	163	2575	48	0.0182997	2.759e-42	5887	135	0.0224178	0	7207	242	0.0324876	0	4546	118	0.0253002	0	1380	50	0.034965	2.1648e-57	580	9	0.0152801	4.4829e-08	1894	65	0.0331802	3.0841e-71	406	7	0.0169492	4.6209e-07
mttb	164	173	2485	0.934913	0	341	5725	0.943785	0	535	6991	0.928913	0	161	4544	0.965781	0	56	1389	0.961246	0	24	569	0.959528	0	114	1872	0.942598	0	31	387	0.925837	0
mttb	173	242	2593	0.914638	0	475	6023	0.926901	0	711	7297	0.911214	0	206	4847	0.959232	0	67	1484	0.956802	0	35	591	0.944089	0	177	1906	0.915026	0	37	415	0.918142	0
mttb	175	2773	104	0.0361488	0	6336	274	0.0414523	0	7841	264	0.0325725	0	5052	66	0.0128957	1.031e-48	1549	24	0.0152575	9.1516e-20	569	62	0.0982567	0	2033	88	0.0414899	0	436	23	0.0501089	2.6316e-30
mttb	177	2725	211	0.0718665	0	6135	582	0.0866458	0	7536	695	0.0844369	0	4651	561	0.107636	0	1419	178	0.111459	0	612	31	0.0482115	8.7347e-40	1954	213	0.0982926	0	390	79	0.168443	0
mttb	361	345	1911	0.847074	0	698	4564	0.867351	0	646	5614	0.896805	0	217	3951	0.947937	0	35	1104	0.969271	0	26	492	0.949807	0	161	1409	0.897452	0	34	327	0.905817	0
mttb	364	318	1922	0.858036	0	638	4620	0.878661	0	735	5501	0.882136	0	237	3932	0.943152	0	70	1056	0.937833	0	50	471	0.904031	0	203	1340	0.868438	0	38	318	0.893258	0
mttb	377	913	1241	0.576137	0	2163	2857	0.569124	0	3202	2878	0.473355	0	2019	2077	0.50708	0	302	756	0.714556	0	138	366	0.72619	0	652	844	0.564171	0	136	220	0.617978	0
mttb	379	323	1835	0.850324	0	642	4377	0.872086	0	415	5665	0.931743	0	128	3976	0.968811	0	39	1027	0.963415	0	19	488	0.962525	0	96	1402	0.935915	0	16	343	0.955432	0
mttb	384	1936	220	0.102041	0	4503	511	0.101915	0	5727	375	0.0614553	0	3896	223	0.0541394	0	953	123	0.114312	0	429	82	0.16047	0	1351	140	0.0938967	0	339	24	0.0661157	8.4996e-34
mttb	387	1476	676	0.314126	0	3409	1607	0.320375	0	5150	960	0.157119	0	3417	686	0.167195	0	610	461	0.430439	0	320	196	0.379845	0	1069	420	0.282069	0	255	109	0.299451	0
mttb	406	433	1637	0.790821	0	964	3930	0.803024	0	829	4968	0.856995	0	224	3705	0.942988	0	64	979	0.938639	0	44	439	0.908903	0	249	1182	0.825996	0	52	304	0.853933	0
mttb	407	237	1822	0.884896	0	497	4392	0.898343	0	680	5105	0.882455	0	192	3723	0.950958	0	66	973	0.936477	0	33	452	0.931959	0	181	1238	0.872445	0	37	319	0.896067	0
mttb	409	210	1842	0.897661	0	519	4356	0.893538	0	1160	4636	0.799862	0	304	3605	0.922231	0	69	960	0.932945	0	33	451	0.931818	0	204	1208	0.855524	0	35	316	0.900285	0
mttb	412	411	1662	0.801737	0	838	4076	0.829467	0	707	5118	0.878627	0	218	3711	0.944515	0	63	969	0.938953	0	39	445	0.919421	0	195	1228	0.862966	0	39	316	0.890141	0
mttb	422	2093	83	0.0381434	0	4973	159	0.0309821	0	5980	102	0.0167708	8.1847e-79	4033	105	0.0253746	0	998	79	0.0733519	0	486	32	0.0617761	6.1768e-44	1399	69	0.0470027	4.0082e-82	347	24	0.06469	1.3406e-33
mttb	423	2144	43	0.0196616	2.6047e-38	5051	114	0.0220716	0	6009	97	0.015886	2.7687e-74	4061	87	0.020974	9.8307e-77	1051	31	0.0286506	3.5398e-32	511	10	0.0191939	8.1706e-10	1440	37	0.0250508	1.1475e-34	359	13	0.0349462	2.842e-15
mttb	440	510	1751	0.774436	0	1109	4399	0.798656	0	989	5412	0.845493	0	674	3685	0.845377	0	145	1032	0.876805	0	59	484	0.891344	0	262	1250	0.82672	0	53	348	0.86783	0
mttb	461	2121	70	0.0319489	8.3139e-77	5164	185	0.0345859	0	5796	231	0.0383275	0	3904	204	0.0496592	0	1062	47	0.0423805	7.5031e-55	489	12	0.0239521	2.3144e-13	1376	53	0.0370889	5.2861e-60	359	11	0.0297297	2.3428e-12
mttb	474	962	1243	0.563719	0	2217	3163	0.587918	0	2360	3684	0.60953	0	1495	2583	0.633399	0	396	703	0.639672	0	165	321	0.660494	0	564	840	0.598291	0	146	218	0.598901	0
mttb	505	116	2198	0.94987	0	255	5437	0.9552	0	262	5955	0.957857	0	93	4122	0.977936	0	34	1142	0.971088	0	16	478	0.967611	0	68	1360	0.952381	0	11	375	0.971503	0
mttb	530	400	1939	0.828987	0	1042	4782	0.821085	0	671	5515	0.891529	0	209	3992	0.95025	0	62	1125	0.947767	0	44	449	0.910751	0	239	1185	0.832163	0	35	331	0.904372	0
mttb	538	198	2225	0.918283	0	459	5542	0.923513	0	582	5785	0.908591	0	156	4196	0.964154	0	60	1169	0.95118	0	15	487	0.97012	0	160	1303	0.890636	0	20	360	0.947368	0
mttb	552	2014	519	0.204895	0	4721	1533	0.245123	0	5114	1710	0.250586	0	3413	1208	0.261415	0	946	372	0.282246	0	364	148	0.289062	0	1108	436	0.282383	0	286	129	0.310843	0
mttb	581	478	1909	0.799749	0	1302	4514	0.776135	0	1331	5095	0.792873	0	668	3705	0.847244	0	83	1112	0.930544	0	50	378	0.883178	0	333	1138	0.773623	0	83	302	0.784416	0
mttb	586	1483	947	0.389712	0	3546	2249	0.388093	0	3555	2901	0.449349	0	2392	1994	0.454628	0	470	716	0.60371	0	181	248	0.578089	0	856	634	0.425503	0	202	176	0.465608	0
mttb	587	175	2277	0.92863	0	437	5364	0.924668	0	563	5904	0.912943	0	110	4286	0.974977	0	46	1142	0.961279	0	15	416	0.965197	0	172	1332	0.885638	0	28	352	0.926316	0
mttb	643	229	2130	0.902925	0	484	5147	0.914047	0	854	5579	0.867247	0	202	4062	0.952627	0	28	1171	0.976647	0	12	404	0.971154	0	180	1282	0.876881	0	30	340	0.918919	0
mttb	649	348	1953	0.848761	0	782	4619	0.855212	0	1001	5274	0.840478	0	272	3888	0.934615	0	68	1093	0.94143	0	28	361	0.928021	0	265	1142	0.811656	0	48	305	0.864023	0
mttb	653	2261	36	0.0156726	7.025e-28	5231	153	0.0284175	0	6128	147	0.0234263	0	4060	92	0.022158	1.2554e-83	1090	62	0.0538194	2.1548e-78	374	13	0.0335917	3.4443e-15	1380	35	0.024735	2.6998e-32	345	6	0.017094	4.4191e-06
mttb	665	277	1916	0.873689	0	574	4511	0.887119	0	750	5381	0.877671	0	189	3812	0.952762	0	47	1058	0.957466	0	23	329	0.934659	0	212	1141	0.843311	0	39	295	0.883234	0
mttb	666	924	1269	0.578659	0	1916	3161	0.622612	0	3156	2986	0.486161	0	1730	2288	0.569438	0	336	778	0.698384	0	116	232	0.666667	0	578	777	0.573432	0	114	220	0.658683	0
mttb	673	2097	80	0.0367478	0	4801	222	0.0441967	0	6070	86	0.0139701	1.9415e-60	3945	77	0.0191447	2.5445e-66	1067	48	0.0430493	2.695e-57	332	19	0.0541311	2.2089e-25	1291	50	0.0372856	7.0237e-55	317	23	0.0676471	6.5635e-33
mttb	693	721	1223	0.629115	0	1630	3278	0.667889	0	3036	3375	0.526439	0	1146	2931	0.718911	0	76	1055	0.932803	0	27	296	0.916409	0	321	930	0.743405	0	56	296	0.840909	0
mttb	700	215	1656	0.885088	0	449	4243	0.904305	0	489	5675	0.920668	0	114	3853	0.971263	0	25	1070	0.977169	0	3	314	0.990536	0	100	1098	0.916528	0	14	326	0.958824	0
mttb	705	980	888	0.475375	0	2460	2231	0.475592	0	3588	2583	0.418571	0	1949	1995	0.505832	0	271	821	0.751832	0	88	223	0.717042	0	623	570	0.477787	0	152	180	0.542169	0
mttb	746	1079	3018	0.736637	0	2321	7476	0.763091	0	3593	8981	0.714252	0	967	6576	0.871802	0	107	2128	0.952125	0	47	669	0.934358	0	466	2008	0.811641	0	103	570	0.846954	0
nad1	40	2188	698	0.241857	0	3545	835	0.190639	0	5903	880	0.129736	0	4418	513	0.104036	0	3732	849	0.185331	0	1408	321	0.185656	0	1362	239	0.149282	0	1651	421	0.203185	0
nad1	44	2857	72	0.0245818	4.2928e-72	4335	87	0.0196744	2.5381e-84	6689	176	0.0256373	0	4888	121	0.0241565	0	4523	125	0.0268933	0	1708	36	0.0206422	2.5228e-28	1617	5	0.00308261	0.023171	2047	54	0.025702	7.9205e-54
nad1	49	2733	248	0.0831936	0	4096	408	0.0905861	0	5905	1084	0.155101	0	4450	643	0.126252	0	4073	645	0.13671	0	1663	104	0.0588568	0	1520	127	0.0771099	0	1902	236	0.110384	0
nad1	167	2	2082	0.99904	0	4	3174	0.998741	0	10	4978	0.997995	0	9	3574	0.997488	0	5	3606	0.998615	0	4	1257	0.996828	0	1	1245	0.999197	0	3	1454	0.997941	0
nad1	265	3	2355	0.998728	0	3	3525	0.99915	0	9	5342	0.998318	0	2	3808	0.999475	0	5	3967	0.998741	0	2	1460	0.998632	0	1	1283	0.999221	0	2	1630	0.998775	0
nad1	307	3	2135	0.998597	0	6	3329	0.998201	0	12	5042	0.997626	0	9	3512	0.997444	0	4	3672	0.998912	0	1	1320	0.999243	0	2	1189	0.998321	0	3	1524	0.998035	0
nad1	308	59	2076	0.972365	0	21	3312	0.993699	0	42	4999	0.991668	0	15	3503	0.995736	0	27	3645	0.992647	0	28	1293	0.978804	0	3	1185	0.997475	0	8	1515	0.994747	0
nad1	376	7	1779	0.996081	0	7	2827	0.99753	0	2	4165	0.99952	0	2	2982	0.99933	0	4	3131	0.998724	0	4	1135	0.996488	0	1	1059	0.999057	0	1	1298	0.99923	0
nad1	490	17	1358	0.987636	0	12	2326	0.994867	0	8	3396	0.99765	0	5	2535	0.998031	0	7	2598	0.997313	0	1	847	0.998821	0	5	805	0.993827	0	2	1115	0.998209	0
nad1	492	5	1363	0.996345	0	5	2324	0.997853	0	10	3378	0.997048	0	3	2526	0.998814	0	13	2585	0.994996	0	2	836	0.997613	0	1	802	0.998755	0	3	1102	0.997285	0
nad1	493	4	1362	0.997072	0	2	2333	0.999143	0	10	3385	0.997054	0	9	2519	0.99644	0	7	2587	0.997301	0	2	840	0.997625	0	0	806	1	0	4	1106	0.996396	0
nad1	500	70	1352	0.950774	0	172	2243	0.928778	0	538	3008	0.84828	0	180	2438	0.931245	0	75	2572	0.971666	0	45	824	0.948216	0	77	741	0.905868	0	135	1014	0.882507	0
nad1	536	1	1630	0.999387	0	9	2724	0.996707	0	14	4058	0.996562	0	9	3012	0.997021	0	7	3002	0.997674	0	2	1009	0.998022	0	1	910	0.998902	0	2	1273	0.998431	0
nad1	571	18	1579	0.988729	0	32	2587	0.987782	0	79	3848	0.979883	0	46	2884	0.9843	0	34	2816	0.98807	0	19	978	0.980943	0	2	945	0.997888	0	24	1200	0.980392	0
nad1	580	6	1555	0.996156	0	23	2552	0.991068	0	24	3819	0.993755	0	11	2857	0.996165	0	6	2780	0.997846	0	1	981	0.998982	0	1	929	0.998925	0	0	1184	1	0
nad1	635	2	1473	0.998644	0	6	2446	0.997553	0	8	3593	0.997778	0	5	2706	0.998156	0	0	2629	1	0	1	944	0.998942	0	5	884	0.994376	0	4	1098	0.99637	0
nad1	674	2	1339	0.998509	0	2	2348	0.999149	0	6	3274	0.998171	0	3	2539	0.99882	0	11	2439	0.99551	0	2	892	0.997763	0	2	853	0.997661	0	2	1036	0.998073	0
nad1	725	2	1519	0.998685	0	7	2530	0.997241	0	16	3522	0.995478	0	13	2662	0.99514	0	1	2581	0.999613	0	3	855	0.996503	0	0	900	1	0	2	1083	0.998157	0
nad1	743	16	1572	0.989924	0	20	2562	0.992254	0	133	3540	0.96379	0	86	2669	0.968784	0	29	2564	0.988816	0	11	853	0.987269	0	48	891	0.948882	0	12	1095	0.98916	0
nad1	755	42	1580	0.974106	0	23	2633	0.99134	0	137	3659	0.963909	0	79	2756	0.972134	0	16	2627	0.993946	0	17	879	0.981027	0	100	863	0.896158	0	23	1100	0.979519	0
nad1	823	3	1246	0.997598	0	22	2039	0.989326	0	18	2929	0.993892	0	14	2133	0.993479	0	17	1928	0.99126	0	7	627	0.988959	0	46	665	0.935302	0	14	839	0.983587	0
nad1	849	838	26	0.0300926	3.0574e-27	1391	42	0.0293091	1.0503e-42	1942	102	0.0499022	0	1461	50	0.0330907	1.2088e-51	1277	68	0.0505576	1.2345e-79	438	29	0.0620985	9.6731e-38	507	0	0	9999	559	38	0.0636516	1.5476e-50
nad1	898	0	250	1	0	3	502	0.994059	0	2	687	0.997097	0	1	532	0.998124	0	0	434	1	0	0	145	1	0	0	149	1	0	1	202	0.995074	0
nad2	19	4554	493	0.0976818	0	9549	1993	0.172674	0	6930	2197	0.240714	0	6969	1622	0.188802	0	6554	1463	0.182487	0	2903	525	0.153151	0	2016	525	0.206612	0	3672	914	0.199302	0
nad2	28	1674	3573	0.680961	0	4223	7742	0.647054	0	3458	6017	0.63504	0	2992	5953	0.665511	0	2510	5804	0.6981	0	1159	2398	0.674164	0	910	1733	0.655694	0	1411	3319	0.701691	0
nad2	59	15	6030	0.997519	0	34	13760	0.997535	0	38	10990	0.996554	0	30	10223	0.997074	0	39	9643	0.995972	0	48	4063	0.988324	0	7	3040	0.997703	0	12	5472	0.997812	0
nad2	89	16	6709	0.997621	0	25	15442	0.998384	0	15	12185	0.99877	0	15	11343	0.998679	0	15	10725	0.998603	0	16	4547	0.996494	0	3	3379	0.999113	0	13	6121	0.997881	0
nad2	90	200	6523	0.970251	0	988	14465	0.936064	0	1041	11158	0.914665	0	658	10691	0.942021	0	835	9890	0.922145	0	721	3822	0.841294	0	354	3022	0.895142	0	553	5561	0.909552	0
nad2	285	2746	123	0.0428721	0	6964	334	0.045766	0	5433	145	0.025995	0	5051	228	0.04319	0	4475	151	0.0326416	0	1822	86	0.0450734	0	1230	190	0.133803	0	2646	108	0.0392157	0
nad2	336	2616	29	0.0109641	2.0987e-19	6774	78	0.0113835	9.0652e-51	4956	153	0.0299472	0	4705	202	0.0411657	0	4318	118	0.0266005	0	1784	55	0.0299076	4.8014e-57	1133	155	0.120342	0	2511	78	0.0301275	7.1922e-79
nad2	341	6	2655	0.997745	0	10	6892	0.998551	0	4	5197	0.999231	0	11	4962	0.997788	0	7	4454	0.998431	0	1	1853	0.999461	0	1	1314	0.99924	0	5	2603	0.998083	0
nad2	344	6	2646	0.997738	0	63	6803	0.990824	0	45	5143	0.991326	0	42	4891	0.991486	0	39	4402	0.991218	0	3	1833	0.998366	0	1	1310	0.999237	0	22	2578	0.991538	0
nad2	389	8	2428	0.996716	0	28	6324	0.995592	0	41	4811	0.99155	0	11	4526	0.997575	0	45	4059	0.989035	0	7	1686	0.995865	0	6	1224	0.995122	0	19	2383	0.99209	0
nad2	394	7	2432	0.99713	0	14	6357	0.997803	0	56	4803	0.988475	0	24	4502	0.994697	0	16	4127	0.996138	0	2	1695	0.998821	0	4	1253	0.996818	0	8	2385	0.996657	0
nad2	400	113	2321	0.953574	0	60	6270	0.990521	0	10	4849	0.997942	0	17	4517	0.996251	0	10	4123	0.99758	0	5	1688	0.997047	0	2	1255	0.998409	0	5	2383	0.997906	0
nad2	427	7	2687	0.997402	0	7	6942	0.998993	0	9	5377	0.998329	0	15	4895	0.996945	0	3	4527	0.999338	0	4	1835	0.997825	0	1	1396	0.999284	0	6	2591	0.99769	0
nad2	461	5	2697	0.99815	0	24	6891	0.996529	0	16	5381	0.997035	0	17	4847	0.996505	0	7	4520	0.998454	0	4	1801	0.997784	0	4	1407	0.997165	0	11	2507	0.995631	0
nad2	530	3	2971	0.998991	0	13	7208	0.9982	0	19	5623	0.996632	0	9	5237	0.998284	0	12	4763	0.997487	0	5	1841	0.997291	0	7	1531	0.995449	0	9	2699	0.996677	0
nad2	558	1910	1172	0.380273	0	4157	3280	0.441038	0	2911	2900	0.499054	0	3117	2331	0.427863	0	3143	1748	0.357391	0	1276	569	0.308401	0	553	994	0.642534	0	1424	1352	0.487032	0
nad2	642	3122	60	0.0188561	1.7073e-53	7105	550	0.0718485	0	4709	1206	0.203888	0	4770	867	0.153805	0	4212	892	0.174765	0	1509	297	0.164452	0	1552	4	0.00257069	9999	2259	544	0.194078	0
nad2	695	1	3204	0.999688	0	11	7774	0.998587	0	9	6053	0.998515	0	13	5735	0.997738	0	15	5240	0.997146	0	2	1857	0.998924	0	1	1583	0.999369	0	5	2878	0.998266	0
nad2	821	15	2947	0.994936	0	45	7068	0.993674	0	8	5353	0.998508	0	4	5113	0.999218	0	8	4761	0.998322	0	1	1744	0.999427	0	1	1400	0.999286	0	9	2638	0.9966	0
nad2	842	5	2942	0.998303	0	17	7223	0.997652	0	13	5407	0.997601	0	5	5065	0.999014	0	38	4722	0.992017	0	3	1733	0.998272	0	1	1398	0.999285	0	5	2643	0.998112	0
nad2	888	2838	4	0.00140746	0.77547	7050	180	0.0248963	0	5092	270	0.0503543	0	4814	179	0.0358502	0	4454	143	0.0311072	0	1717	54	0.0304912	4.0737e-55	1384	1	0.000722022	9999	2526	147	0.0549944	0
nad2	953	8	2979	0.997322	0	14	7426	0.998118	0	15	5633	0.997344	0	18	5127	0.996501	0	8	4771	0.998326	0	3	1783	0.99832	0	1	1454	0.999313	0	3	2810	0.998934	0
nad2	961	5	2951	0.998309	0	14	7370	0.998104	0	16	5557	0.997129	0	7	5106	0.998631	0	7	4744	0.998527	0	5	1758	0.997164	0	3	1426	0.997901	0	1	2809	0.999644	0
nad2	991	13	2809	0.995393	0	42	7060	0.994086	0	10	5525	0.998193	0	10	5001	0.998004	0	13	4571	0.997164	0	2	1717	0.998837	0	6	1378	0.995665	0	16	2715	0.994141	0
nad2	995	2	2812	0.999289	0	28	7023	0.996029	0	14	5494	0.997458	0	6	4988	0.998799	0	13	4582	0.997171	0	3	1709	0.998248	0	2	1389	0.998562	0	3	2704	0.998892	0
nad2	1091	4	2948	0.998645	0	9	7098	0.998734	0	13	5690	0.99772	0	11	5064	0.997833	0	3	4745	0.999368	0	2	1715	0.998835	0	4	1429	0.997209	0	4	2704	0.998523	0
nad2	1107	2924	1	0.00034188	9999	6894	180	0.0254453	0	5497	173	0.0305115	0	4916	164	0.0322835	0	4636	58	0.0123562	7.5084e-39	1647	63	0.0368421	1.807e-72	1436	3	0.00208478	9999	2657	68	0.0249541	5.2104e-64
nad2	1160	3	2929	0.998977	0	9	7010	0.998718	0	10	5506	0.998187	0	11	5068	0.997834	0	17	4757	0.996439	0	8	1691	0.995291	0	3	1380	0.997831	0	6	2695	0.997779	0
nad2	1233	2566	301	0.104988	0	6350	796	0.111391	0	5190	599	0.103472	0	4462	693	0.134433	0	4367	531	0.108412	0	1392	182	0.115629	0	1033	402	0.280139	0	2363	302	0.113321	0
nad2	1279	7	2932	0.997618	0	46	7318	0.993753	0	36	6019	0.994055	0	25	5113	0.995134	0	23	5038	0.995455	0	2	1492	0.998661	0	2	1437	0.99861	0	4	2600	0.998464	0
nad2	1280	2	2937	0.999319	0	9	7346	0.998776	0	12	6043	0.998018	0	9	5133	0.99825	0	5	5045	0.99901	0	5	1483	0.99664	0	0	1438	1	0	4	2597	0.998462	0
nad2	1309	2	3014	0.999337	0	18	7456	0.997592	0	14	6167	0.997735	0	5	5123	0.999025	0	14	5087	0.997255	0	2	1483	0.998653	0	4	1479	0.997303	0	2	2656	0.999248	0
nad2	1433	3	5679	0.999472	0	16	12439	0.998715	0	16	11151	0.998567	0	15	8992	0.998335	0	11	8724	0.998741	0	2	2747	0.999272	0	5	2564	0.998054	0	3	4880	0.999386	0
nad2	1436	381	5231	0.93211	0	1127	11230	0.908797	0	124	10940	0.988792	0	247	8682	0.972337	0	344	8311	0.960254	0	102	2622	0.962555	0	6	2542	0.997645	0	61	4779	0.987397	0
nad2	1490	5	4412	0.998868	0	15	9644	0.998447	0	10	8652	0.998846	0	6	6969	0.99914	0	5	6636	0.999247	0	4	2102	0.998101	0	2	2048	0.999024	0	3	3748	0.9992	0
nad3	8	155	4069	0.963305	0	471	4815	0.910897	0	295	3030	0.911278	0	132	2310	0.945946	0	289	4648	0.941462	0	238	2181	0.901612	0	207	1881	0.900862	0	192	2641	0.932227	0
nad3	26	1006	3562	0.779772	0	1212	4524	0.788703	0	588	3019	0.836984	0	228	2420	0.913897	0	276	5046	0.94814	0	269	2336	0.896737	0	209	2044	0.907235	0	185	2879	0.939621	0
nad3	64	283	5272	0.949055	0	1088	5976	0.84598	0	524	3754	0.877513	0	250	2951	0.921899	0	519	5839	0.918371	0	410	2686	0.867571	0	428	2340	0.845376	0	419	3220	0.884858	0
nad3	69	5636	18	0.00318359	8.5367e-05	7191	43	0.00594415	1.5802e-18	4335	20	0.00459242	6.4854e-07	3226	24	0.00738462	3.5029e-13	6389	73	0.0112968	3.7845e-45	3101	58	0.0183602	3.0201e-47	2785	37	0.0131113	1.1747e-24	3662	35	0.00946714	1.4838e-20
nad3	83	167	5763	0.971838	0	722	6965	0.906075	0	275	4259	0.939347	0	114	3242	0.966031	0	369	6372	0.94526	0	295	2979	0.909896	0	194	2779	0.934746	0	203	3648	0.947286	0
nad3	92	5921	168	0.0275907	0	7803	137	0.0172544	0	4533	97	0.0209503	3.2734e-82	3351	80	0.0233168	2.2481e-74	6669	248	0.0358537	0	3311	72	0.0212829	1.2945e-61	2991	56	0.0183787	1.0489e-43	3801	118	0.0301097	0
nad3	149	262	2674	0.910763	0	886	3307	0.788695	0	294	1802	0.859733	0	145	1422	0.907466	0	296	2897	0.907297	0	255	1252	0.83079	0	281	1263	0.818005	0	189	1535	0.890371	0
nad3	211	293	2505	0.895282	0	870	3080	0.779747	0	401	1640	0.803528	0	114	1365	0.922921	0	263	2824	0.914804	0	192	1196	0.861671	0	235	1275	0.844371	0	133	1474	0.917237	0
nad3	212	340	2446	0.877961	0	931	3004	0.763405	0	396	1641	0.805596	0	110	1364	0.925373	0	254	2826	0.917532	0	194	1188	0.859624	0	229	1271	0.847333	0	132	1459	0.917033	0
nad3	250	309	7079	0.958175	0	961	8566	0.899129	0	455	4923	0.915396	0	176	3900	0.95682	0	431	7088	0.942679	0	356	3241	0.901029	0	394	3253	0.891966	0	256	4018	0.940103	0
nad3	254	357	6998	0.951462	0	1108	8340	0.882727	0	469	4878	0.912287	0	188	3864	0.953603	0	502	6967	0.932789	0	405	3165	0.886555	0	434	3188	0.880177	0	244	4014	0.942696	0
nad3	347	207	5452	0.963421	0	680	6558	0.906051	0	292	3774	0.928185	0	101	3025	0.96769	0	271	5313	0.951468	0	237	2532	0.91441	0	222	2507	0.918652	0	188	3071	0.942314	0
nad3	352	363	5227	0.935063	0	1043	6112	0.854228	0	329	3687	0.918078	0	116	2968	0.962387	0	344	5169	0.937602	0	300	2436	0.890351	0	303	2403	0.888027	0	205	3010	0.936236	0
nad4	29	37	4288	0.991445	0	28	2402	0.988477	0	26	4325	0.994024	0	26	4783	0.994593	0	20	4825	0.995872	0	12	2583	0.995376	0	24	2490	0.990453	0	8	1576	0.994949	0
nad4	74	15	5469	0.997265	0	10	3263	0.996945	0	24	5590	0.995725	0	21	6001	0.996513	0	12	6003	0.998005	0	7	3246	0.997848	0	4	3225	0.998761	0	5	1971	0.99747	0
nad4	84	4099	1736	0.297515	0	2450	1034	0.296785	0	4419	1594	0.265092	0	4769	1628	0.254494	0	4489	1947	0.302517	0	2327	1133	0.327457	0	2423	1005	0.293174	0	1468	636	0.302281	0
nad4	95	6009	134	0.0218134	0	3574	114	0.0309111	0	6217	158	0.0247843	0	6612	129	0.0191366	0	6599	178	0.0262653	0	3501	132	0.0363336	0	3535	119	0.032567	0	2161	57	0.0256988	6.062e-56
nad4	107	11	6486	0.998307	0	15	3899	0.996168	0	13	6692	0.998061	0	16	7068	0.997741	0	16	7114	0.997756	0	9	3843	0.997664	0	5	3850	0.998703	0	3	2336	0.998717	0
nad4	124	14	6938	0.997986	0	6	4218	0.99858	0	18	7169	0.997495	0	15	7553	0.998018	0	20	7592	0.997373	0	12	4032	0.997033	0	10	4129	0.997584	0	6	2479	0.997586	0
nad4	158	9	4971	0.998193	0	10	3338	0.997013	0	13	5178	0.997496	0	11	5249	0.997909	0	10	5379	0.998144	0	8	2896	0.997245	0	11	2970	0.99631	0	3	1788	0.998325	0
nad4	164	167	3754	0.957409	0	130	2851	0.95639	0	124	4059	0.970356	0	227	3921	0.945275	0	186	4012	0.955693	0	82	2208	0.964192	0	58	2271	0.975097	0	55	1370	0.961404	0
nad4	166	102	3520	0.971839	0	65	2463	0.974288	0	55	3774	0.985636	0	74	3739	0.980593	0	83	3816	0.978712	0	30	2085	0.985816	0	32	2149	0.985328	0	19	1259	0.985133	0
nad4	197	8	3734	0.997862	0	3	2488	0.998796	0	3	3923	0.999236	0	7	4001	0.998253	0	10	4141	0.997591	0	3	2203	0.99864	0	3	2246	0.998666	0	2	1339	0.998509	0
nad4	240	3515	123	0.0338098	0	2526	79	0.0303263	3.2846e-84	3694	86	0.0227513	5.3997e-78	3976	148	0.0358875	0	4092	114	0.0271041	0	2118	78	0.0355191	4.813e-87	2133	75	0.0339674	7.7496e-80	1306	50	0.0368732	7.0739e-56
nad4	261	3328	34	0.010113	1.9729e-22	2433	32	0.0129817	7.2287e-24	3569	28	0.00778426	5.1711e-15	3898	57	0.0144121	2.6416e-44	3930	106	0.0262636	0	2040	76	0.0359168	1.2876e-84	1996	74	0.0357488	4.998e-79	1248	47	0.0362934	5.3408e-52
nad4	279	3207	32	0.00987959	4.2839e-20	2403	48	0.0195838	1.9295e-43	3455	50	0.0142653	3.2132e-37	3852	52	0.0133197	3.7175e-39	3957	53	0.013217	4.4175e-36	2074	30	0.0142586	2.6773e-23	1996	37	0.0181997	9.1899e-30	1256	19	0.014902	1.6511e-14
nad4	303	3079	59	0.0188018	8.2478e-51	2333	64	0.0267	8.9532e-66	3296	92	0.0271547	0	3797	124	0.0316246	0	3874	91	0.0229508	1.1213e-83	1982	58	0.0284314	4.7938e-58	1894	106	0.053	0	1211	36	0.0288693	1.38e-36
nad4	317	1	2942	0.99966	0	3	2255	0.998671	0	9	3238	0.997228	0	7	3763	0.998143	0	6	3806	0.998426	0	4	1900	0.997899	0	2	1933	0.998966	0	1	1206	0.999171	0
nad4	362	9	2680	0.996653	0	4	2055	0.998057	0	5	2956	0.998311	0	9	3549	0.99747	0	2	3524	0.999433	0	0	1774	1	0	2	1815	0.998899	0	3	1188	0.997481	0
nad4	376	5	2627	0.9981	0	9	1986	0.995489	0	8	2905	0.997254	0	5	3485	0.998567	0	5	3462	0.998558	0	1	1735	0.999424	0	3	1785	0.998322	0	1	1157	0.999136	0
nad4	385	2426	171	0.0658452	0	1850	127	0.0642387	0	2687	207	0.0715273	0	3222	247	0.0712021	0	3194	223	0.0652619	0	1582	140	0.0813008	0	1615	165	0.0926966	0	1093	56	0.048738	1.201e-71
nad4	403	5	2620	0.998095	0	6	1981	0.99698	0	14	2888	0.995176	0	5	3517	0.99858	0	13	3414	0.996207	0	3	1724	0.998263	0	2	1797	0.998888	0	4	1157	0.996555	0
nad4	418	2525	27	0.0105799	8.7309e-18	1933	32	0.016285	3.0988e-27	2783	40	0.0141693	5.6373e-30	3465	42	0.011976	2.1433e-30	3275	86	0.0255876	1.9827e-80	1607	49	0.0295894	4.3117e-50	1692	75	0.0424448	5.3833e-88	1095	39	0.0343915	1.1119e-45
nad4	436	9	2384	0.996239	0	6	1823	0.99672	0	14	2616	0.994677	0	3	3253	0.999079	0	7	3097	0.997745	0	1	1536	0.999349	0	2	1640	0.998782	0	3	1065	0.997191	0
nad4	437	6	2377	0.997482	0	3	1815	0.99835	0	18	2608	0.993145	0	14	3221	0.995672	0	17	3073	0.994498	0	5	1523	0.996728	0	3	1634	0.998167	0	1	1061	0.999058	0
nad4	449	4	2417	0.998348	0	6	1861	0.996786	0	3	2634	0.998862	0	3	3270	0.999083	0	5	3100	0.99839	0	1	1562	0.99936	0	3	1671	0.998208	0	2	1073	0.99814	0
nad4	501	2556	39	0.0150289	4.7048e-30	1906	26	0.0134576	2.1361e-20	2811	75	0.0259875	2.6883e-73	3419	59	0.0169638	2.329e-49	3258	31	0.00942536	1.134e-17	1606	33	0.0201342	9.433e-30	1705	48	0.0273816	1.3222e-46	1077	28	0.0253394	2.166e-27
nad4	608	4	2501	0.998403	0	3	1914	0.998435	0	4	2842	0.998595	0	0	3536	1	0	9	3307	0.997286	0	5	1535	0.996753	0	4	1694	0.997644	0	1	1065	0.999062	0
nad4	636	2301	225	0.0890736	0	1740	180	0.09375	0	2761	85	0.0298665	0	3371	131	0.0374072	0	2975	327	0.0990309	0	1367	176	0.114064	0	1513	183	0.107901	0	948	85	0.0822846	0
nad4	642	2536	18	0.00704777	3.4055e-10	1907	17	0.00883576	6.8087e-11	2824	24	0.00842697	1.9726e-14	3521	31	0.00872748	4.8505e-19	3301	35	0.0104916	3.3084e-22	1532	22	0.014157	5.3039e-17	1679	21	0.0123529	5.3728e-15	1040	7	0.00668577	0.00087063
nad4	659	6	2544	0.997647	0	0	1953	1	0	3	2905	0.998968	0	3	3531	0.999151	0	1	3334	0.9997	0	2	1550	0.998711	0	2	1692	0.998819	0	1	1060	0.999057	0
nad4	666	2491	43	0.0169692	1.6202e-35	1884	55	0.0283651	1.6951e-59	2831	63	0.0217692	1.7654e-56	3457	64	0.0181767	7.5371e-56	3270	65	0.0194903	1.8933e-53	1514	26	0.0168831	4.6286e-22	1638	63	0.037037	1.3621e-69	1021	27	0.0257634	1.5346e-27
nad4	753	2444	61	0.0243513	1.4861e-59	1860	49	0.0256679	4.8699e-50	2614	82	0.0304154	4.1721e-83	3195	89	0.0271011	0	3136	82	0.0254817	1.1082e-76	1424	39	0.0266576	2.0057e-39	1542	75	0.0463822	7.9658e-89	945	21	0.0217391	5.2445e-20
nad4	767	8	2462	0.996761	0	4	1879	0.997876	0	7	2591	0.997306	0	5	3243	0.998461	0	8	3109	0.997433	0	5	1428	0.996511	0	1	1570	0.999363	0	0	946	1	0
nad4	784	3	2362	0.998732	0	0	1871	1	0	6	2565	0.997666	0	2	3195	0.999374	0	6	3074	0.998052	0	2	1400	0.998573	0	2	1508	0.998675	0	2	946	0.99789	0
nad4	836	55	2382	0.977431	0	84	1798	0.955367	0	93	2529	0.964531	0	88	3220	0.973398	0	134	3027	0.957608	0	42	1403	0.970934	0	126	1464	0.920755	0	48	899	0.949314	0
nad4	896	3	2663	0.998875	0	3	2015	0.998513	0	5	2947	0.998306	0	3	3462	0.999134	0	3	3412	0.999122	0	2	1593	0.998746	0	4	1717	0.997676	0	1	1033	0.999033	0
nad4	977	10	2719	0.996336	0	3	2059	0.998545	0	7	2966	0.997645	0	8	3407	0.997657	0	5	3499	0.998573	0	2	1602	0.998753	0	2	1762	0.998866	0	3	1059	0.997175	0
nad4	1010	6	2801	0.997862	0	4	2129	0.998125	0	1	3101	0.999678	0	10	3476	0.997131	0	8	3649	0.997812	0	5	1651	0.996981	0	4	1770	0.997745	0	1	1088	0.999082	0
nad4	1033	5	2662	0.998125	0	3	2007	0.998507	0	7	2917	0.997606	0	10	3271	0.996952	0	5	3412	0.998537	0	2	1581	0.998737	0	4	1703	0.997657	0	2	1031	0.998064	0
nad4	1101	1057	1394	0.568747	0	734	1049	0.588334	0	215	2476	0.920104	0	260	2691	0.911894	0	470	2514	0.842493	0	125	1262	0.909877	0	146	1359	0.90299	0	82	810	0.908072	0
nad4	1129	2	2314	0.999136	0	1	1685	0.999407	0	3	2521	0.998811	0	5	2818	0.998229	0	3	2735	0.998904	0	4	1288	0.996904	0	5	1370	0.996364	0	0	829	1	0
nad4	1131	2238	56	0.0244115	3.1883e-54	1599	74	0.0442319	0	2407	90	0.0360433	0	2666	130	0.046495	0	2437	280	0.103055	0	1094	190	0.147975	0	1216	150	0.10981	0	736	78	0.0958231	0
nad4	1148	12	2238	0.994667	0	7	1565	0.995547	0	5	2409	0.997929	0	6	2694	0.997778	0	6	2594	0.997692	0	2	1164	0.998285	0	6	1341	0.995546	0	0	803	1	0
nad4	1161	2273	50	0.0215239	1.3908e-47	1601	36	0.0219914	2.6372e-34	2522	52	0.020202	1.2324e-45	2788	52	0.0183099	5.8092e-46	2660	54	0.0198968	1.0658e-47	1187	30	0.0246508	8.7337e-30	1374	30	0.0213675	6.9009e-27	820	13	0.0156062	5.048e-11
nad4	1172	1	2398	0.999583	0	2	1689	0.998817	0	5	2653	0.998119	0	6	2957	0.997975	0	7	2779	0.997487	0	2	1228	0.998374	0	2	1437	0.99861	0	0	846	1	0
nad4	1194	2358	135	0.0541516	0	1636	97	0.0559723	0	2544	174	0.0640177	0	2848	187	0.0616145	0	2472	395	0.137775	0	1065	180	0.144578	0	1296	168	0.114754	0	781	96	0.109464	0
nad4	1206	1938	571	0.227581	0	1313	435	0.248856	0	2044	698	0.254559	0	2327	765	0.247413	0	2203	671	0.233473	0	880	365	0.293173	0	1148	327	0.221695	0	659	216	0.246857	0
nad4	1350	4311	64	0.0146286	9.7722e-54	3086	58	0.0184478	4.3498e-55	5077	95	0.0183681	7.4872e-85	5034	101	0.0196689	0	5134	98	0.0187309	3.6447e-87	2037	44	0.0211437	3.6e-42	2653	58	0.0213943	3.304e-55	1606	39	0.0237082	9.032e-39
nad4	1355	2	4318	0.999537	0	5	3102	0.998391	0	6	5084	0.998821	0	7	5056	0.998617	0	4	5165	0.999226	0	1	2060	0.999515	0	4	2674	0.998506	0	0	1629	1	0
nad4	1373	15	4015	0.996278	0	4	2903	0.998624	0	14	4767	0.997072	0	18	4724	0.996204	0	20	4790	0.995842	0	6	1924	0.996891	0	3	2498	0.9988	0	5	1514	0.996708	0
nad4	1374	3812	179	0.0448509	0	2705	168	0.0584755	0	4481	258	0.0544419	0	4433	273	0.058011	0	4517	256	0.053635	0	1793	121	0.0632184	0	2318	166	0.0668277	0	1421	90	0.0595632	0
nad4	1401	2746	821	0.230165	0	1956	611	0.238021	0	2985	1234	0.292486	0	3128	1071	0.255061	0	3255	1007	0.236274	0	1277	439	0.255828	0	1707	482	0.220192	0	1017	344	0.252755	0
nad4	1405	8	3517	0.99773	0	6	2529	0.997633	0	7	4163	0.998321	0	10	4136	0.997588	0	9	4183	0.997853	0	1	1693	0.99941	0	2	2154	0.999072	0	3	1341	0.997768	0
nad4	1417	58	3284	0.982645	0	70	2334	0.970882	0	85	3851	0.978404	0	104	3815	0.973463	0	147	3811	0.96286	0	51	1558	0.968303	0	88	1963	0.957094	0	48	1228	0.962382	0
nad4	1433	6	3130	0.998087	0	1	2270	0.99956	0	2	3709	0.999461	0	3	3698	0.999189	0	4	3726	0.998928	0	2	1514	0.998681	0	5	1915	0.997396	0	2	1193	0.998326	0
nad4L	41	316	20679	0.984949	0	133	7557	0.982705	0	117	5364	0.978654	0	56	4268	0.987049	0	37	2158	0.983144	0	54	3154	0.983167	0	110	6806	0.984095	0	47	1772	0.974162	0
nad4L	55	957	20674	0.955758	0	358	7647	0.955278	0	219	5620	0.962494	0	90	4500	0.980392	0	41	2262	0.982197	0	60	3248	0.981862	0	125	7098	0.982694	0	48	1873	0.975013	0
nad4L	86	329	21691	0.985059	0	124	8031	0.984795	0	109	5817	0.981606	0	69	4600	0.985222	0	33	2316	0.985951	0	52	3306	0.984515	0	94	7249	0.987199	0	42	1908	0.978462	0
nad4L	95	336	21719	0.984765	0	138	8018	0.98308	0	102	5843	0.982843	0	55	4629	0.988258	0	35	2323	0.985157	0	62	3301	0.981564	0	101	7250	0.98626	0	49	1908	0.974962	0
nad4L	100	733	21376	0.966846	0	279	7926	0.965996	0	245	5726	0.958968	0	134	4590	0.971634	0	81	2291	0.965852	0	104	3271	0.969185	0	221	7137	0.969965	0	81	1890	0.958904	0
nad4L	110	875	21450	0.960806	0	509	7805	0.938778	0	613	5432	0.898594	0	201	4589	0.958038	0	164	2234	0.93161	0	238	3185	0.93047	0	519	6926	0.930289	0	165	1831	0.917335	0
nad4L	131	2136	21173	0.908362	0	988	7539	0.884133	0	285	5913	0.954017	0	144	4790	0.970815	0	101	2357	0.95891	0	128	3466	0.964385	0	339	7476	0.956622	0	105	1945	0.94878	0
nad4L	158	453	43145	0.98961	0	187	16302	0.988659	0	184	12195	0.985136	0	80	9281	0.991454	0	42	4820	0.991362	0	64	6440	0.99016	0	173	14497	0.988207	0	72	3916	0.981946	0
nad4L	188	628	22987	0.973407	0	344	8811	0.962425	0	292	6861	0.959178	0	135	5115	0.974286	0	74	2702	0.973343	0	90	3340	0.973761	0	245	7921	0.969998	0	87	2138	0.960899	0
nad4L	197	806	22037	0.964716	0	424	8453	0.952236	0	335	6638	0.951958	0	159	4998	0.969168	0	95	2656	0.965467	0	107	3224	0.967878	0	286	7514	0.963333	0	104	2099	0.952792	0
nad5	155	43	5783	0.992619	0	67	8222	0.991917	0	21	6443	0.996751	0	11	5115	0.997854	0	21	4177	0.994998	0	12	2537	0.995292	0	24	5072	0.99529	0	4	1640	0.997567	0
nad5	242	72	3024	0.976744	0	117	4605	0.975222	0	82	3785	0.978795	0	58	3180	0.982088	0	36	2341	0.984855	0	24	1552	0.984772	0	60	3307	0.98218	0	14	1027	0.986551	0
nad5	272	17	3209	0.99473	0	55	4845	0.988776	0	55	3934	0.986212	0	36	3317	0.989263	0	20	2392	0.991708	0	13	1652	0.992192	0	68	3348	0.980094	0	14	1097	0.987399	0
nad5	292	3251	4	0.00122888	9999	4926	21	0.004245	5.1525e-08	3985	18	0.00449663	1.4171e-06	3316	18	0.00539892	1.0966e-08	2425	19	0.00777414	1.1832e-10	1663	22	0.0130564	2.9058e-16	3457	26	0.00746483	1.3702e-13	1114	15	0.0132861	1.0547e-11
nad5	315	3123	61	0.0191583	5.5021e-53	4772	66	0.013642	1.0964e-49	3856	66	0.0168281	4.6459e-52	3181	53	0.0163884	1.0254e-42	2369	30	0.0125052	6.0693e-21	1602	26	0.0159705	2.2469e-21	3334	66	0.0194118	3.4374e-56	1068	14	0.012939	3.4384e-10
nad5	358	1	2819	0.999645	0	7	4344	0.998391	0	7	3578	0.998047	0	5	3031	0.998353	0	1	2130	0.999531	0	1	1461	0.999316	0	3	3119	0.999039	0	2	1019	0.998041	0
nad5	374	2	2753	0.999274	0	16	4222	0.996225	0	13	3469	0.996267	0	5	3003	0.998338	0	4	2086	0.998086	0	5	1437	0.996533	0	10	3043	0.996725	0	5	996	0.995005	0
nad5	398	7	2703	0.997417	0	17	4154	0.995924	0	10	3445	0.997106	0	7	3053	0.997712	0	12	2010	0.994065	0	4	1425	0.997201	0	20	2980	0.993333	0	6	988	0.993964	0
nad5	494	4	2502	0.998404	0	11	3813	0.997123	0	8	3292	0.997576	0	5	2845	0.998246	0	3	1859	0.998389	0	3	1327	0.997744	0	5	2818	0.998229	0	2	923	0.997838	0
nad5	548	3	2467	0.998785	0	10	3907	0.997447	0	2	3381	0.999409	0	7	2768	0.997477	0	5	1916	0.997397	0	2	1307	0.998472	0	4	2954	0.998648	0	1	926	0.998921	0
nad5	553	22	2434	0.991042	0	42	3877	0.989283	0	10	3377	0.997048	0	9	2769	0.99676	0	5	1915	0.997396	0	5	1304	0.99618	0	7	2966	0.997645	0	3	918	0.996743	0
nad5	588	2210	70	0.0307018	9.7837e-75	3591	81	0.0220588	4.9951e-77	3199	19	0.00590429	5.7447e-08	2590	21	0.0080429	2.0321e-11	1762	47	0.0259812	4.5643e-44	1225	19	0.0152733	8.8107e-16	2822	38	0.0132867	1.7356e-26	820	18	0.0214797	2.5279e-17
nad5	598	2	2155	0.999073	0	3	3503	0.999144	0	6	3065	0.998046	0	9	2500	0.996413	0	10	1703	0.994162	0	2	1170	0.998294	0	5	2703	0.998154	0	3	773	0.996134	0
nad5	608	10	2073	0.995199	0	17	3365	0.994973	0	15	2931	0.994908	0	13	2395	0.994601	0	7	1633	0.995732	0	5	1103	0.995487	0	11	2596	0.995781	0	4	729	0.994543	0
nad5	609	207	1874	0.900529	0	362	3032	0.893341	0	623	2311	0.787662	0	562	1857	0.767673	0	256	1386	0.844093	0	98	1003	0.91099	0	220	2372	0.915123	0	114	615	0.843621	0
nad5	629	2	2134	0.999064	0	2	3576	0.999441	0	4	3052	0.998691	0	3	2526	0.998814	0	4	1725	0.997687	0	0	1159	1	0	4	2737	0.998541	0	0	778	1	0
nad5	676	5	2135	0.997664	0	8	3688	0.997835	0	4	3132	0.998724	0	8	2702	0.997048	0	3	1790	0.998327	0	1	1188	0.999159	0	5	2905	0.998282	0	2	802	0.997512	0
nad5	713	6	2172	0.997245	0	12	3802	0.996854	0	8	3240	0.997537	0	7	2884	0.997579	0	5	1879	0.997346	0	4	1240	0.996785	0	6	3016	0.998015	0	1	872	0.998855	0
nad5	725	4	2167	0.998158	0	4	3839	0.998959	0	8	3257	0.99755	0	4	2874	0.99861	0	5	1921	0.997404	0	3	1236	0.997579	0	4	3056	0.998693	0	1	885	0.998871	0
nad5	764	5	2432	0.997948	0	14	4243	0.996711	0	3	3650	0.999179	0	5	3310	0.998492	0	8	2231	0.996427	0	3	1381	0.997832	0	3	3440	0.999129	0	3	1019	0.997065	0
nad5	801	1491	1009	0.4036	0	2772	1651	0.373276	0	2091	1642	0.439861	0	2030	1347	0.398875	0	1394	906	0.393913	0	753	662	0.467845	0	2106	1362	0.392734	0	655	442	0.402917	0
nad5	835	4	2441	0.998364	0	20	4348	0.995421	0	22	3696	0.994083	0	8	3304	0.997585	0	9	2268	0.996047	0	6	1394	0.995714	0	13	3348	0.996132	0	7	1067	0.993482	0
nad5	863	15	2436	0.99388	0	37	4363	0.991591	0	44	3789	0.988521	0	28	3298	0.991581	0	17	2263	0.992544	0	6	1408	0.995757	0	15	3346	0.995537	0	4	1082	0.996317	0
nad5	875	15	2469	0.993961	0	46	4427	0.989716	0	14	3918	0.996439	0	11	3369	0.996746	0	14	2308	0.993971	0	5	1459	0.996585	0	8	3407	0.997657	0	4	1096	0.996364	0
nad5	1275	2	2120	0.999057	0	7	4086	0.99829	0	8	3765	0.99788	0	7	3155	0.997786	0	6	2128	0.997188	0	2	1483	0.998653	0	7	3365	0.997924	0	4	1048	0.996198	0
nad5	1287	2067	56	0.0263778	3.1276e-57	3995	124	0.0301044	0	3661	141	0.0370857	0	3083	89	0.028058	0	2068	70	0.0327409	1.643e-73	1441	48	0.0322364	1.0111e-52	3219	140	0.0416791	0	1030	38	0.0355805	1.6597e-41
nad5	1318	1876	243	0.114677	0	3600	503	0.122593	0	3251	539	0.142216	0	2736	487	0.151101	0	1896	249	0.116084	0	1284	189	0.12831	0	2954	451	0.132452	0	947	136	0.125577	0
nad5	1490	7	2025	0.996555	0	10	3842	0.997404	0	5	3561	0.998598	0	9	2994	0.997003	0	1	2102	0.999524	0	5	1421	0.996494	0	5	3240	0.998459	0	3	991	0.996982	0
nad5	1494	2012	13	0.00641975	7.4945e-07	3837	52	0.013371	1.0129e-38	3475	117	0.0325724	0	2910	84	0.0280561	6.8952e-85	2038	75	0.0354946	4.7417e-82	1374	55	0.0384885	2.6843e-64	3147	127	0.0387905	0	977	26	0.0259222	3.1395e-26
nad5	1550	2	1975	0.998988	0	12	3820	0.996868	0	8	3719	0.997854	0	8	3043	0.997378	0	5	2101	0.997626	0	2	1475	0.998646	0	13	3398	0.996189	0	1	1036	0.999036	0
nad5	1580	8	1968	0.995951	0	11	3839	0.997143	0	26	3750	0.993114	0	23	3048	0.992511	0	11	2158	0.994929	0	4	1469	0.997284	0	8	3471	0.9977	0	3	1000	0.997009	0
nad5	1610	32	1956	0.983903	0	75	3763	0.980459	0	83	3671	0.97789	0	55	3049	0.982281	0	69	2130	0.968622	0	28	1465	0.981246	0	73	3424	0.979125	0	23	938	0.976067	0
nad5	1665	1926	171	0.0815451	0	3677	357	0.0884978	0	3737	198	0.0503177	0	3076	166	0.051203	0	2132	270	0.112406	0	1356	202	0.129653	0	3292	396	0.107375	0	910	118	0.114786	0
nad5	1731	1922	387	0.167605	0	3708	669	0.152844	0	3646	699	0.160875	0	3023	446	0.128567	0	2310	448	0.162437	0	1371	316	0.187315	0	3500	620	0.150485	0	909	207	0.185484	0
nad5	1880	4061	58	0.0140811	6.9119e-44	7495	133	0.0174358	0	7678	89	0.0114587	1.7325e-58	6400	53	0.00821323	2.0756e-29	4989	73	0.0144212	2.724e-53	3283	78	0.0232074	9.5384e-75	7453	131	0.0172732	0	2097	19	0.00897921	1.3761e-11
nad5	1895	25	3872	0.993585	0	83	7134	0.988499	0	52	7277	0.992905	0	43	6074	0.99297	0	34	4650	0.992741	0	25	3156	0.992141	0	74	7063	0.989631	0	21	1980	0.989505	0
nad5	1916	2	3533	0.999434	0	13	6519	0.99801	0	2	6684	0.999701	0	4	5571	0.999283	0	4	4208	0.99905	0	1	2903	0.999656	0	3	6524	0.99954	0	1	1822	0.999451	0
nad5	1918	12	3490	0.996573	0	19	6460	0.997067	0	10	6606	0.998489	0	5	5519	0.999095	0	4	4181	0.999044	0	4	2880	0.998613	0	7	6459	0.998917	0	0	1815	1	0
nad5	1929	3029	299	0.0898438	0	5673	507	0.0820388	0	6105	213	0.0337132	0	5074	188	0.0357279	0	3656	314	0.0790932	0	2518	246	0.0890014	0	5611	525	0.0855606	0	1627	122	0.0697541	0
nad5	1933	3256	31	0.00943109	9.9548e-18	6015	72	0.0118285	5.169e-48	6135	68	0.0109624	1.9092e-38	5130	48	0.00926999	5.4806e-26	3823	94	0.023998	9.3703e-82	2628	91	0.0334682	0	5877	161	0.0266645	0	1699	22	0.0127833	1.4099e-14
nad5	1958	68	2969	0.977609	0	160	5478	0.971621	0	92	5592	0.983814	0	82	4683	0.982791	0	26	3610	0.992849	0	11	2497	0.995614	0	50	5445	0.990901	0	27	1562	0.983008	0
nad5intron	141966	4589	360	0.072742	0	6952	1537	0.181058	0	5688	608	0.0965693	0	3283	630	0.161002	0	3319	2298	0.409115	0	2343	1402	0.374366	0	1082	876	0.447395	0	1777	756	0.29846	0
nad5intron	141961	4871	5	0.00102543	9999	8354	34	0.00405341	1.2005e-08	6188	33	0.00530461	6.2158e-11	3830	24	0.0062273	2.4141e-09	5476	56	0.0101229	7.0794e-23	3652	43	0.0116373	5.342e-23	1918	4	0.00208117	0.26794	2472	34	0.0135674	2.2233e-20
nad5intron	141949	173	4580	0.963602	0	427	7699	0.947453	0	466	5578	0.922899	0	226	3507	0.939459	0	260	5129	0.951754	0	131	3490	0.963822	0	12	1852	0.993562	0	133	2298	0.94529	0
nad6leader	-73	3024	1990	0.396889	0	3150	4699	0.598675	0	3016	3565	0.541711	0	1604	2757	0.632194	0	990	7213	0.879312	0	614	3566	0.85311	0	307	1882	0.859753	0	534	2900	0.844496	0
nad6leader	-1	4456	1773	0.284636	0	7123	2611	0.268235	0	5502	2804	0.337587	0	3970	1442	0.266445	0	7321	2976	0.289016	0	3617	1496	0.292588	0	1840	902	0.328957	0	2840	1435	0.335673	0
nad6	26	22	6802	0.996776	0	37	10745	0.996568	0	30	9188	0.996745	0	19	5862	0.996769	0	57	11374	0.995014	0	42	5592	0.992545	0	14	3035	0.995408	0	28	4694	0.99407	0
nad6	53	25	2900	0.991453	0	44	4714	0.990752	0	52	4293	0.988032	0	28	2598	0.989337	0	66	5152	0.987351	0	37	2402	0.98483	0	4	1443	0.997236	0	32	2027	0.984458	0
nad6	88	21	3006	0.993062	0	30	5017	0.994056	0	42	4327	0.990387	0	20	2662	0.992543	0	37	5366	0.993152	0	15	2492	0.994017	0	5	1431	0.996518	0	20	2140	0.990741	0
nad6	89	26	2994	0.991391	0	37	4994	0.992646	0	84	4286	0.980778	0	31	2635	0.988372	0	59	5329	0.98905	0	31	2460	0.987555	0	5	1428	0.996511	0	33	2135	0.984779	0
nad6	90	2806	220	0.0727032	0	4768	276	0.0547185	0	4160	202	0.046309	0	2581	88	0.0329712	0	5115	268	0.0497864	0	2387	106	0.0425191	0	1326	99	0.0694737	0	2036	128	0.0591497	0
nad6	95	23	3035	0.992479	0	20	5049	0.996054	0	28	4355	0.993612	0	10	2640	0.996226	0	33	5417	0.993945	0	29	2459	0.988344	0	13	1414	0.99089	0	23	2146	0.989396	0
nad6	103	64	3154	0.980112	0	58	5280	0.989135	0	73	4562	0.98425	0	17	2744	0.993843	0	47	5679	0.991792	0	31	2586	0.988154	0	6	1495	0.996003	0	29	2245	0.987247	0
nad6	138	3333	12	0.00358744	0.0002441	5528	13	0.00234615	0.009479	4765	44	0.00914951	1.6927e-24	2895	19	0.00652025	4.8192e-10	5901	54	0.00906801	6.2857e-28	2700	22	0.00808229	1.0159e-12	1575	5	0.00316456	0.083574	2332	15	0.00639114	1.9468e-06
nad6	147	3201	62	0.0190009	6.0537e-54	5465	50	0.00906618	6.6639e-28	4731	59	0.0123173	2.5773e-39	2881	23	0.00792011	2.256e-13	5778	80	0.0136565	1.7434e-54	2665	25	0.00929368	2.9421e-15	1518	36	0.023166	1.6431e-33	2273	27	0.0117391	2.251e-18
nad6	161	26	3128	0.991756	0	27	5295	0.994927	0	52	4607	0.988839	0	26	2815	0.990848	0	46	5554	0.991786	0	33	2551	0.987229	0	7	1505	0.99537	0	22	2195	0.990077	0
nad6	169	4	3108	0.998715	0	15	5153	0.997098	0	53	4533	0.988443	0	18	2834	0.993689	0	35	5416	0.993579	0	26	2506	0.989731	0	5	1491	0.996658	0	21	2152	0.990336	0
nad6	191	2	3001	0.999334	0	9	5003	0.998204	0	19	4380	0.995681	0	7	2744	0.997455	0	23	5192	0.99559	0	16	2389	0.993347	0	4	1416	0.997183	0	10	2045	0.995134	0
nad6	201	2967	6	0.00201816	0.17832	4918	53	0.0106618	8.5368e-36	4301	69	0.0157895	4.836e-52	2710	13	0.00477415	4.9174e-06	5144	37	0.00714148	2.1794e-17	2345	14	0.00593472	8.183e-07	1387	6	0.00430725	0.0062188	2031	14	0.00684597	1.7363e-07
nad6	362	3024	140	0.0442478	0	4897	166	0.0327869	0	4199	259	0.0580978	0	2754	88	0.0309641	0	5252	199	0.0365071	0	2422	72	0.0288693	1.4701e-74	1588	48	0.0293399	3.023e-49	2076	74	0.0344186	6.4082e-79
nad6	446	7	5287	0.998678	0	27	8386	0.996791	0	20	7636	0.997388	0	16	4922	0.99676	0	32	9434	0.996619	0	25	4358	0.994296	0	16	2721	0.994154	0	11	3819	0.997128	0
nad6	463	69	4797	0.98582	0	98	7653	0.987356	0	101	6940	0.985655	0	64	4516	0.986026	0	168	8560	0.980752	0	63	4017	0.984559	0	17	2509	0.99327	0	56	3475	0.98414	0
nad72inton	134282	12196	134	0.0108678	2.6918e-76	12527	239	0.0187216	0	16924	997	0.0556331	0	12060	377	0.0303128	0	18401	1040	0.0534952	0	8784	321	0.0352554	0	6557	467	0.0664863	0	5797	532	0.0840575	0
nad72inton	134300	384	11552	0.967828	0	666	11784	0.946506	0	926	16455	0.946723	0	469	11559	0.961008	0	726	18128	0.961494	0	471	8394	0.94687	0	137	6660	0.979844	0	335	5785	0.945261	0
nad72inton	134309	2766	8938	0.763671	0	1687	10490	0.86146	0	2797	14164	0.835092	0	1083	10635	0.907578	0	743	17705	0.959725	0	503	8199	0.942197	0	366	6288	0.944995	0	363	5611	0.939237	0
nad7leader	-39	3533	7383	0.676347	0	4832	3971	0.451096	0	15366	10952	0.416141	0	13188	11540	0.466677	0	21438	14754	0.407659	0	4131	3384	0.450299	0	7528	6804	0.474742	0	6781	5479	0.4469	0
nad7	24	9	11807	0.999238	0	95	11054	0.991479	0	1062	26484	0.961446	0	958	24918	0.962977	0	1519	35771	0.959265	0	314	8060	0.962503	0	583	14973	0.962522	0	521	12460	0.959864	0
nad7	38	2983	9009	0.751251	0	877	10853	0.925234	0	5710	22079	0.794523	0	3984	22097	0.847245	0	2147	35361	0.942759	0	915	7665	0.893357	0	1638	14190	0.896513	0	1726	11409	0.868595	0
nad7	77	0	2201	1	0	6	5394	0.998889	0	31	3948	0.992209	0	9	3885	0.997689	0	9	4583	0.99804	0	5	2175	0.997706	0	6	3068	0.998048	0	4	2161	0.998152	0
nad7	137	4	2676	0.998507	0	8	6010	0.998671	0	5	3061	0.998369	0	9	2955	0.996964	0	5	3053	0.998365	0	3	2257	0.998673	0	6	3160	0.998105	0	2	1808	0.998895	0
nad7	200	7	2193	0.996818	0	14	5005	0.997211	0	2	2438	0.99918	0	6	2434	0.997541	0	7	2471	0.997175	0	5	1878	0.997345	0	11	2759	0.996029	0	1	1488	0.999328	0
nad7	209	1	2122	0.999529	0	6	4884	0.998773	0	3	2396	0.998749	0	5	2368	0.997893	0	5	2387	0.99791	0	3	1794	0.998331	0	4	2721	0.998532	0	5	1449	0.996561	0
nad7	213	447	1626	0.78437	0	680	4169	0.859765	0	315	2065	0.867647	0	204	2148	0.913265	0	54	2321	0.977263	0	42	1742	0.976457	0	85	2632	0.968715	0	12	1424	0.991643	0
nad7	244	1	1534	0.999349	0	7	4828	0.998552	0	4	2128	0.998124	0	3	1932	0.99845	0	3	1902	0.998425	0	2	1704	0.998828	0	3	2589	0.998843	0	4	1264	0.996845	0
nad7	251	0	1520	1	0	8	4723	0.998309	0	1	2114	0.999527	0	3	1918	0.998438	0	0	1883	1	0	5	1649	0.996977	0	2	2589	0.999228	0	4	1237	0.996777	0
nad7	276	1448	26	0.0176391	5.8192e-22	4473	89	0.019509	9.8644e-78	2009	83	0.039675	0	1810	51	0.0274046	6.0456e-54	1890	29	0.015112	6.5759e-22	1565	34	0.0212633	1.2132e-31	2587	97	0.0361401	0	1195	52	0.0417001	5.8704e-60
nad7	283	1479	2	0.00135044	9999	4443	146	0.0318152	0	2041	70	0.0331596	3.3512e-76	1780	92	0.0491453	0	1914	27	0.0139104	1.3695e-20	1572	38	0.0236025	8.2245e-37	2654	71	0.026055	9.3878e-69	1208	57	0.0450593	1.2511e-69
nad7	316	1	1504	0.999336	0	13	4564	0.99716	0	2	2175	0.999081	0	8	1859	0.995715	0	5	2006	0.997514	0	7	1571	0.995564	0	9	2823	0.996822	0	3	1292	0.997683	0
nad7	335	2	1557	0.998717	0	3	4521	0.999337	0	2	2191	0.999088	0	0	1872	1	0	2	2046	0.999023	0	2	1593	0.998746	0	3	2900	0.998967	0	1	1304	0.999234	0
nad7	344	2	1601	0.998752	0	38	4611	0.991826	0	42	2247	0.981651	0	17	1931	0.991273	0	43	2099	0.979925	0	24	1636	0.985542	0	37	2999	0.987813	0	33	1308	0.975391	0
nad7	578	3	1929	0.998447	0	5	5342	0.999065	0	2	2623	0.999238	0	7	2262	0.996915	0	3	2670	0.998878	0	5	1899	0.997374	0	3	3696	0.999189	0	0	1527	1	0
nad7	679	2	1792	0.998885	0	15	5098	0.997066	0	6	2647	0.997738	0	6	2192	0.99727	0	6	2613	0.997709	0	2	1847	0.998918	0	9	3476	0.997418	0	4	1472	0.99729	0
nad7	698	3	1787	0.998324	0	6	5044	0.998812	0	6	2671	0.997759	0	15	2212	0.993264	0	6	2618	0.997713	0	3	1856	0.998386	0	7	3439	0.997969	0	12	1426	0.991655	0
nad7	724	1	1647	0.999393	0	22	4718	0.995359	0	11	2453	0.995536	0	3	2080	0.99856	0	23	2408	0.990539	0	2	1719	0.998838	0	10	3210	0.996894	0	2	1320	0.998487	0
nad7	734	3	1663	0.998199	0	11	4728	0.997679	0	12	2426	0.995078	0	5	2052	0.997569	0	1	2397	0.999583	0	1	1706	0.999414	0	5	3201	0.99844	0	1	1310	0.999237	0
nad7	739	3	1664	0.9982	0	27	4704	0.994293	0	26	2388	0.989229	0	2	2035	0.999018	0	19	2342	0.991953	0	2	1694	0.998821	0	18	3134	0.994289	0	8	1296	0.993865	0
nad7	769	4	1780	0.997758	0	15	5038	0.997031	0	5	2543	0.998038	0	4	2204	0.998188	0	4	2432	0.998358	0	3	1774	0.998312	0	6	3317	0.998194	0	2	1327	0.998495	0
nad7	783	1670	146	0.0803965	0	4805	251	0.049644	0	2332	212	0.0833333	0	2136	82	0.0369702	0	2339	68	0.0282509	1.994e-68	1698	89	0.0498041	0	3132	201	0.060306	0	1226	93	0.070508	0
nad7	789	1169	649	0.356986	0	3950	1116	0.220292	0	2072	488	0.190625	0	1901	320	0.144079	0	1800	613	0.254041	0	1372	423	0.235655	0	2449	878	0.263901	0	942	369	0.281465	0
nad7	795	1379	473	0.2554	0	3126	1968	0.386337	0	534	2038	0.792379	0	378	1860	0.831099	0	404	2022	0.833471	0	288	1524	0.84106	0	847	2464	0.744186	0	256	1078	0.808096	0
nad7	910	2150	4	0.00185701	0.31383	5495	458	0.076936	0	2459	508	0.171217	0	2230	199	0.0819267	0	2334	187	0.0741769	0	1865	211	0.101638	0	3207	473	0.128533	0	1432	128	0.0820513	0
nad7	926	2	2210	0.999096	0	9	6118	0.998531	0	4	3025	0.998679	0	1	2459	0.999593	0	8	2585	0.996915	0	6	2120	0.997178	0	8	3742	0.997867	0	5	1577	0.996839	0
nad7	963	962	1278	0.570536	0	939	5308	0.849688	0	29	3129	0.990817	0	23	2492	0.990855	0	18	2681	0.993331	0	13	2177	0.994064	0	27	3908	0.993139	0	9	1611	0.994444	0
nad7	1050	3873	437	0.101392	0	9741	1770	0.153766	0	5418	566	0.0945856	0	4270	687	0.138592	0	4426	916	0.171471	0	3433	702	0.16977	0	6212	1246	0.167069	0	2493	614	0.197618	0
nad7	1057	9	4184	0.997854	0	18	11253	0.998403	0	13	5827	0.997774	0	9	4825	0.998138	0	8	5213	0.998468	0	12	4042	0.99704	0	16	7250	0.997798	0	5	3031	0.998353	0
nad7	1079	9	3858	0.997673	0	54	10303	0.994786	0	60	5311	0.988829	0	22	4466	0.995098	0	8	4804	0.998337	0	11	3739	0.997067	0	6	6706	0.999106	0	7	2821	0.997525	0
nad7	1083	3767	32	0.00842327	2.2738e-16	10092	120	0.0117509	2.4253e-75	5283	9	0.00170068	0.32505	4347	58	0.0131669	8.7251e-40	4660	86	0.0181205	1.3792e-66	3654	58	0.015625	4.4376e-42	6512	115	0.0173533	1.9207e-80	2727	61	0.0218795	2.6991e-50
nad7	1088	5	3761	0.998672	0	21	10062	0.997917	0	5	5226	0.999044	0	1	4366	0.999771	0	4	4678	0.999146	0	7	3652	0.998087	0	5	6536	0.999236	0	0	2746	1	0
nad7	1103	6	3502	0.99829	0	11	9403	0.998832	0	8	4862	0.998357	0	10	4078	0.997554	0	5	4344	0.99885	0	10	3419	0.997084	0	11	6088	0.998196	0	6	2551	0.997654	0
nad7	1124	4	3165	0.998738	0	21	8451	0.997521	0	6	4360	0.998626	0	6	3654	0.998361	0	4	3882	0.998971	0	6	3053	0.998039	0	8	5386	0.998517	0	2	2290	0.999127	0
nad7	1137	1058	1942	0.647333	0	2286	5788	0.716869	0	929	3227	0.776468	0	1001	2469	0.711527	0	920	2758	0.749864	0	631	2276	0.782938	0	1019	4047	0.798855	0	339	1818	0.842837	0
nad9	92	197	4468	0.957771	0	314	6409	0.953295	0	231	5684	0.960947	0	137	6051	0.97786	0	360	14864	0.976353	0	171	3438	0.952618	0	122	3713	0.968188	0	82	3077	0.974042	0
nad9	152	2486	38	0.0150555	3.8688e-31	3674	70	0.0186966	4.1667e-63	4030	72	0.0175524	2.7193e-57	3595	69	0.0188319	1.2059e-60	8580	142	0.0162807	0	1834	26	0.0139785	9.3852e-20	2057	41	0.0195424	6.8937e-35	1928	45	0.0228079	1.5071e-39
nad9	167	47	2641	0.982515	0	75	3838	0.980833	0	57	3444	0.983719	0	29	3332	0.991372	0	106	8719	0.987989	0	47	1902	0.975885	0	32	2188	0.985586	0	25	1759	0.985987	0
nad9	190	20	2994	0.993364	0	46	4291	0.989394	0	62	3830	0.98407	0	21	3749	0.99443	0	94	9801	0.9905	0	27	2081	0.987192	0	32	2374	0.9867	0	20	2015	0.990172	0
nad9	298	64	2978	0.978961	0	95	4680	0.980105	0	123	3953	0.969823	0	90	4288	0.979443	0	231	10518	0.97851	0	74	2145	0.966652	0	54	2512	0.978956	0	56	2391	0.977115	0
nad9	310	3104	28	0.00893997	5.3795e-17	4776	64	0.0132231	1.1646e-46	4113	34	0.0081987	6.8846e-18	4467	24	0.00534402	2.58e-11	10940	118	0.010671	3.5389e-70	2284	31	0.0133909	7.5115e-24	2582	36	0.013751	2.7698e-26	2466	32	0.0128102	1.3278e-22
nad9	328	46	3214	0.98589	0	87	4879	0.982481	0	128	4172	0.970233	0	61	4675	0.98712	0	176	11391	0.984784	0	49	2304	0.979176	0	54	2703	0.980413	0	43	2561	0.983487	0
nad9	372	3324	69	0.020336	8.6377e-62	4864	118	0.0236853	0	4330	23	0.00528371	1.4109e-09	4685	76	0.015963	3.0209e-61	11736	233	0.019467	0	2429	38	0.0154033	8.151e-30	2917	59	0.0198253	2.0594e-50	2416	68	0.0273752	2.9413e-66
nad9	398	51	3158	0.984107	0	68	4610	0.985464	0	83	4106	0.980186	0	48	4570	0.989606	0	152	11150	0.986551	0	34	2289	0.985364	0	44	2783	0.984436	0	33	2304	0.985879	0
nad9	439	170	6949	0.97612	0	187	10039	0.981713	0	281	9111	0.970081	0	157	10085	0.984671	0	486	24404	0.980474	0	146	5005	0.971656	0	156	6213	0.975506	0	108	4937	0.978593	0
nad9	517	5111	143	0.0272174	0	7504	179	0.0232982	0	6834	188	0.026773	0	7537	126	0.0164426	0	17531	901	0.0488824	0	3679	197	0.0508256	0	4449	289	0.0609962	0	3628	144	0.038176	0
orf114	309	1883	4246	0.692772	0	3435	5001	0.592817	0	4225	4070	0.490657	0	2608	4760	0.646037	0	2909	5032	0.633673	0	1121	1603	0.588473	0	626	2219	0.779965	0	1295	1252	0.491559	0
orf114	327	3131	2558	0.44964	0	4365	3490	0.444303	0	5022	2824	0.359929	0	2953	4004	0.575535	0	2559	4882	0.656095	0	949	1620	0.630596	0	679	2003	0.746831	0	1034	1353	0.56682	0
orf240A	199	2064	733	0.262066	0	2659	1682	0.387468	0	3868	1024	0.209321	0	2525	1033	0.290332	0	2244	1554	0.409163	0	803	705	0.467507	0	1777	1880	0.514083	0	1013	704	0.410017	0
rpl16	34	72	4349	0.983714	0	111	10638	0.989673	0	76	5539	0.986465	0	49	5423	0.991045	0	15	5888	0.997459	0	15	3024	0.995064	0	17	3744	0.99548	0	11	2471	0.995568	0
rpl16	43	3832	709	0.156133	0	9638	1372	0.124614	0	5292	508	0.0875862	0	4907	681	0.121868	0	5134	896	0.14859	0	2785	306	0.0989971	0	3422	437	0.113242	0	2241	297	0.117021	0
rpl16	61	5	4804	0.99896	0	34	11694	0.997101	0	20	6184	0.996776	0	17	5954	0.997153	0	8	6399	0.998751	0	30	3245	0.99084	0	16	4114	0.996126	0	16	2707	0.994124	0
rpl16	82	5135	14	0.00271897	0.0014407	12412	293	0.0230618	0	6591	141	0.0209447	0	6268	136	0.0212367	0	6841	78	0.0112733	1.9407e-49	3482	29	0.00825976	1.29e-16	4388	94	0.0209728	1.1514e-77	2880	74	0.0250508	4.9113e-70
rpl16	209	15	3301	0.995476	0	66	8906	0.992644	0	30	4612	0.993537	0	27	3753	0.992857	0	65	4731	0.986447	0	10	2024	0.995084	0	19	2907	0.993506	0	23	1979	0.988511	0
rpl16	426	1867	100	0.0508388	0	4511	584	0.114622	0	2329	274	0.105263	0	1956	263	0.118522	0	2383	340	0.124862	0	933	188	0.167707	0	1474	144	0.0889988	0	1097	107	0.0888704	0
rpl16	440	1	1855	0.999461	0	18	4722	0.996203	0	9	2414	0.996286	0	12	2081	0.994267	0	13	2543	0.994914	0	9	1052	0.991517	0	9	1515	0.994094	0	3	1122	0.997333	0
rpl16	506	2	2622	0.999238	0	72	7012	0.989836	0	71	3534	0.980305	0	19	3149	0.994003	0	44	3825	0.988628	0	3	1476	0.997972	0	42	2107	0.980456	0	20	1639	0.987945	0
rpl16	512	10	2631	0.996214	0	28	7092	0.996067	0	10	3620	0.997245	0	11	3148	0.996518	0	25	3884	0.993605	0	3	1470	0.997963	0	10	2146	0.995362	0	6	1664	0.996407	0
rpl16trailer	1	2712	4	0.00147275	9999	7255	183	0.0246034	0	3736	20	0.00532481	1.5363e-08	3244	85	0.0255332	1.5248e-86	3869	239	0.0581792	0	1507	51	0.0327343	7.1909e-56	2190	63	0.0279627	5.3012e-62	1673	58	0.0335066	7.647e-62
rpl16trailer	72	2904	8	0.00274725	9999	7736	170	0.0215027	0	3534	420	0.106222	0	3386	170	0.0478065	0	4053	383	0.086339	0	1615	75	0.0443787	0	2213	258	0.104411	0	1673	169	0.0917481	0
rpl16trailer	105	2683	355	0.116853	0	7201	1103	0.132828	0	3527	646	0.154805	0	3295	373	0.10169	0	3880	687	0.150427	0	1592	169	0.0959682	0	2105	417	0.165345	0	1628	265	0.139989	0
rpl16trailer	155	3261	4	0.00122511	0.40526	8452	146	0.0169807	0	4263	187	0.0420225	0	3675	116	0.0305988	0	4421	302	0.0639424	0	1670	113	0.0633763	0	2536	102	0.0386657	0	1926	83	0.0413141	0
rpl16trailer	327	741	4794	0.866125	0	3583	10407	0.743888	0	1151	6666	0.852757	0	1356	5000	0.786658	0	1868	5990	0.76228	0	955	2048	0.681985	0	724	3709	0.836679	0	579	2557	0.81537	0
rpl16trailer	330	5452	3	0.000549954	9999	13610	163	0.0118347	0	7632	71	0.00921719	2.1682e-37	6139	126	0.0201117	0	7692	39	0.00504463	1.112e-11	2946	17	0.00573743	1.5214e-07	4310	64	0.0146319	5.6364e-45	3059	41	0.0132258	4.5583e-30
rpl16trailer	391	1955	2339	0.544714	0	7033	4138	0.370423	0	3026	3179	0.512329	0	2715	2302	0.45884	0	3778	2464	0.394745	0	1618	749	0.316434	0	1503	1967	0.566859	0	1424	1071	0.429259	0
rpl2	212	2501	1319	0.345288	0	1127	2138	0.654824	0	4030	6364	0.612276	0	1157	3547	0.754039	0	1355	2756	0.670396	0	479	887	0.649341	0	729	1160	0.614082	0	600	596	0.498328	0
rpl2	258	4656	3	0.000643915	9999	3828	86	0.0219724	2.7317e-80	11345	653	0.0544257	0	5329	299	0.0531272	0	4702	192	0.0392317	0	1595	69	0.0414663	6.044e-80	2318	2	0.000862069	9999	1366	69	0.0480836	3.5625e-82
rpl2	292	5078	105	0.0202585	3.1742e-81	3855	470	0.108671	0	11137	1829	0.141061	0	5576	622	0.100355	0	4702	686	0.12732	0	1673	168	0.0912548	0	1282	1270	0.497649	0	1431	120	0.0773694	0
rpl2	711	2917	183	0.0590323	0	2208	287	0.11503	0	7022	473	0.0631087	0	3384	315	0.0851582	0	3034	339	0.100504	0	889	113	0.112774	0	1749	4	0.0022818	0.20333	847	100	0.105597	0
rpl5	35	1063	3015	0.739333	0	970	4724	0.829645	0	1182	3851	0.76515	0	613	3926	0.864948	0	526	2234	0.80942	0	397	2475	0.861769	0	350	1293	0.786975	0	542	1544	0.740173	0
rpl5	47	1538	2692	0.636407	0	1300	4631	0.780813	0	1421	3819	0.728817	0	734	3975	0.844128	0	748	2131	0.740188	0	476	2471	0.83848	0	414	1312	0.760139	0	625	1529	0.709842	0
rpl5	58	3145	1305	0.293258	0	3758	2501	0.399585	0	3562	1955	0.354359	0	2977	1979	0.399314	0	1447	1576	0.521336	0	1095	2008	0.647116	0	826	1018	0.552061	0	1254	988	0.440678	0
rpl5	59	2422	2045	0.457802	0	1872	4407	0.701863	0	1922	3628	0.653694	0	1036	3940	0.791801	0	835	2204	0.725239	0	544	2575	0.825585	0	422	1436	0.772874	0	669	1584	0.703063	0
rpl5	64	1712	2865	0.625956	0	2205	4226	0.65713	0	2094	3576	0.630688	0	1458	3624	0.713105	0	1182	1936	0.620911	0	1051	2115	0.668035	0	597	1307	0.68645	0	932	1371	0.59531	0
rpl5	92	2634	2516	0.488544	0	2403	4879	0.670008	0	1519	4856	0.761725	0	825	4916	0.856297	0	692	2864	0.805399	0	432	3130	0.87872	0	582	1583	0.731178	0	671	1935	0.742517	0
rpl5	121	5761	80	0.0136963	4.3565e-55	7949	191	0.0234644	0	7009	182	0.0253094	0	6172	200	0.0313873	0	3873	90	0.0227101	1.2928e-77	3812	89	0.0228147	1.3478e-72	2329	86	0.0356108	0	2851	78	0.0266302	9.1048e-69
rpl5	169	536	2658	0.832185	0	478	4043	0.894271	0	690	3248	0.824784	0	357	3038	0.894845	0	314	1880	0.856882	0	176	1726	0.907466	0	167	1235	0.880884	0	209	1315	0.862861	0
rpl5	270	3215	91	0.0275257	0	4449	222	0.0475273	0	3748	176	0.0448522	0	3243	176	0.051477	0	2138	112	0.0497778	0	1788	101	0.0534674	0	1242	102	0.0758929	0	1454	99	0.0637476	0
rpl5	317	396	2880	0.879121	0	347	4223	0.92407	0	550	3429	0.861774	0	241	3125	0.928402	0	229	2039	0.89903	0	129	1738	0.930905	0	140	1132	0.889937	0	165	1432	0.896681	0
rpl5	329	185	3120	0.944024	0	183	4481	0.960763	0	157	3938	0.961661	0	82	3379	0.976307	0	110	2245	0.953291	0	46	1853	0.975777	0	60	1243	0.953952	0	76	1575	0.953967	0
rpl5	512	607	3692	0.858804	0	730	4872	0.869689	0	821	4128	0.834108	0	512	3814	0.881646	0	409	2155	0.840484	0	195	1922	0.907889	0	255	1112	0.81346	0	289	1731	0.856931	0
rps12	84	248	9262	0.973922	0	1666	13643	0.891175	0	1691	12264	0.878825	0	854	10029	0.921529	0	765	9996	0.92891	0	467	4835	0.91192	0	458	4908	0.914648	0	391	4504	0.920123	0
rps12	104	1051	8855	0.893903	0	2467	13587	0.846331	0	2804	11718	0.806914	0	1240	10119	0.890835	0	1199	10081	0.893706	0	768	4802	0.862118	0	846	4775	0.849493	0	691	4439	0.865302	0
rps12	146	197	10392	0.981396	0	1364	15939	0.92117	0	1329	14212	0.914484	0	566	11550	0.953285	0	972	11192	0.920092	0	436	5530	0.926919	0	330	5658	0.94489	0	435	5081	0.921139	0
rps12	159	9124	1655	0.153539	0	15764	1858	0.105436	0	14720	1094	0.0691792	0	11482	863	0.0699068	0	10013	2369	0.191326	0	5066	1018	0.167324	0	5287	812	0.133137	0	4844	778	0.138385	0
rps12	196	55	2890	0.981324	0	316	4840	0.938712	0	392	4159	0.913865	0	182	3484	0.950355	0	221	3461	0.939978	0	66	1740	0.963455	0	93	1658	0.946887	0	93	1576	0.944278	0
rps12	221	125	2731	0.956232	0	560	4403	0.887165	0	601	3655	0.858788	0	275	3182	0.920451	0	273	3305	0.9237	0	198	1550	0.886728	0	176	1656	0.90393	0	161	1439	0.899375	0
rps12	269	397	9468	0.959757	0	1510	14991	0.90849	0	1762	13376	0.883604	0	780	10736	0.932268	0	692	10406	0.937646	0	499	4638	0.902862	0	402	5237	0.928711	0	421	4763	0.918789	0
rps12	284	387	9223	0.959729	0	1497	14493	0.906379	0	1850	12902	0.874593	0	876	10340	0.921897	0	702	10034	0.934613	0	430	4521	0.913149	0	487	5007	0.911358	0	448	4578	0.910864	0
rps12	285	679	8917	0.929241	0	2266	13677	0.857869	0	2430	12306	0.835098	0	1211	9999	0.891971	0	1124	9586	0.895051	0	634	4313	0.871842	0	693	4784	0.873471	0	613	4406	0.877864	0
rps12	322	8515	362	0.0407795	0	14592	234	0.0157831	0	13485	195	0.0142544	0	10240	176	0.0168971	0	9693	223	0.0224889	0	4548	31	0.00677004	1.1231e-11	4998	89	0.0174956	6.1998e-63	4564	103	0.0220699	6.9285e-87
rps12	323	8684	172	0.0194219	0	14599	177	0.0119789	0	13378	225	0.0165405	0	10209	168	0.0161897	0	9713	172	0.0174001	0	4508	52	0.0114035	4.0363e-30	4939	132	0.0260304	0	4553	106	0.0227517	0
rps12	328	8745	10	0.0011422	0.95262	14450	168	0.0114927	0	13343	127	0.00942836	4.7741e-67	10181	58	0.00566462	2.4464e-21	9313	442	0.0453101	0	4400	96	0.0213523	9.9151e-79	4840	174	0.0347028	0	4432	173	0.0375679	0
rps14	99	6319	240	0.0365909	0	11035	837	0.070502	0	10878	1653	0.131913	0	7165	1575	0.180206	0	3871	778	0.167348	0	2174	436	0.16705	0	1734	402	0.188202	0	1802	290	0.138623	0
rps14	165	6872	183	0.0259391	0	12093	286	0.0231036	0	11941	444	0.0358498	0	8845	269	0.029515	0	4449	82	0.0180976	2.0914e-71	2780	104	0.036061	0	2286	72	0.0305344	3.5936e-76	2097	70	0.0323027	1.6833e-74
rps14	194	1926	5034	0.723276	0	2815	9351	0.768617	0	2588	9648	0.788493	0	1645	7321	0.816529	0	1055	3404	0.7634	0	631	2226	0.779139	0	363	1949	0.842993	0	490	1649	0.770921	0
rps14	235	6700	96	0.014126	3.8692e-71	11767	158	0.0132495	0	11716	216	0.0181026	0	8575	157	0.0179798	0	4281	52	0.0120009	4.8007e-32	2750	35	0.0125673	3.079e-22	2147	102	0.0453535	0	2043	33	0.015896	2.6212e-25
rps3	64	421	8517	0.952898	0	328	3835	0.921211	0	208	7625	0.973446	0	164	9451	0.982943	0	131	10123	0.987224	0	118	4652	0.975262	0	126	5373	0.977087	0	54	4748	0.988755	0
rps3	126	11124	134	0.0119026	2.9188e-82	5167	81	0.0154345	4.7448e-61	8113	1001	0.109831	0	10770	126	0.0115639	1.229e-77	12379	635	0.0487936	0	5726	330	0.0544914	0	6598	366	0.052556	0	5303	86	0.0159584	1.0039e-59
rps3	187	4679	363	0.0719952	0	2380	166	0.0652003	0	2395	128	0.0507333	0	2507	164	0.0614002	0	5654	260	0.0439635	0	2792	145	0.0493701	0	2970	238	0.0741895	0	1148	48	0.0401338	3.9827e-56
rps3	210	4834	385	0.0737689	0	2463	200	0.0751033	0	2235	301	0.118691	0	2349	277	0.105484	0	5803	360	0.0584131	0	2842	227	0.0739655	0	2995	295	0.0896657	0	1072	107	0.0907549	0
rps3	270	4738	35	0.00733291	2.434e-18	2568	34	0.0130669	2.0609e-25	1921	173	0.082617	0	2016	89	0.0422803	0	5633	159	0.0274517	0	2704	131	0.0462081	0	2954	161	0.0516854	0	939	50	0.0505561	5.2936e-64
rps3	515	3818	115	0.0292398	0	2084	92	0.0422794	0	1734	111	0.0601626	0	1753	71	0.0389254	3.769e-84	4781	156	0.0315981	0	2308	96	0.0399334	0	2613	136	0.0494725	0	834	24	0.027972	9.9225e-25
rps3	603	524	3366	0.865296	0	273	1916	0.875286	0	157	1648	0.913019	0	209	1688	0.889826	0	839	4234	0.834615	0	299	2146	0.87771	0	205	2529	0.925018	0	186	723	0.79538	0
rps3	634	3731	52	0.0137457	6.1284e-38	2116	54	0.0248848	8.3784e-53	1725	23	0.0131579	4.1519e-17	1764	33	0.0183639	2.38e-29	4845	82	0.016643	5.2029e-63	2337	58	0.0242171	5.2452e-57	2606	75	0.0279746	3.6646e-74	881	13	0.0145414	1.127e-11
rps3	682	3590	85	0.0231293	2.6022e-81	2103	53	0.0245826	3.7419e-52	1664	49	0.0286048	7.5368e-51	1701	40	0.0229753	2.196e-39	4619	132	0.0277836	0	2174	72	0.032057	1.7557e-78	2574	68	0.0257381	3.0147e-64	877	22	0.0244716	1.0559e-21
rps3	887	816	2815	0.775269	0	530	1550	0.745192	0	263	1375	0.839438	0	124	1547	0.925793	0	680	4132	0.858687	0	447	1747	0.796263	0	422	2272	0.843356	0	164	628	0.792929	0
rps3	1260	2997	580	0.162147	0	1784	324	0.1537	0	1294	464	0.263936	0	1401	299	0.175882	0	4082	491	0.107369	0	1914	403	0.173932	0	1930	622	0.24373	0	678	119	0.14931	0
rps3	1344	3248	548	0.144362	0	1878	377	0.167184	0	1721	147	0.0786938	0	1525	223	0.127574	0	2929	2168	0.425348	0	1150	1209	0.512505	0	1590	1214	0.432953	0	565	318	0.360136	0
rps3	1352	148	3749	0.962022	0	85	2181	0.962489	0	144	1803	0.92604	0	34	1746	0.980899	0	106	5093	0.979611	0	38	2383	0.984304	0	76	2759	0.973192	0	30	861	0.96633	0
rps3	1470	219	3976	0.947795	0	150	2238	0.937186	0	271	1939	0.877376	0	184	1722	0.903463	0	418	5251	0.926266	0	208	2256	0.915584	0	286	2807	0.907533	0	107	813	0.883696	0
rps3	1534	489	1834	0.789496	0	282	1021	0.783576	0	221	932	0.808326	0	232	852	0.785978	0	660	2393	0.783819	0	278	1061	0.792382	0	327	1369	0.807193	0	125	382	0.753452	0
rps3	1571	66	1021	0.939282	0	33	572	0.945455	0	46	497	0.915285	0	23	489	0.955078	0	17	1396	0.987969	0	11	598	0.981938	0	5	780	0.993631	0	5	235	0.979167	0
rps3	1580	705	78	0.0996169	0	378	50	0.116822	2.1673e-78	358	34	0.0867347	5.5919e-47	339	41	0.107895	8.9259e-63	938	108	0.10325	0	380	61	0.138322	0	501	60	0.106952	7.8075e-89	155	17	0.0988372	7.9529e-26
rps3	1598	0	221	1	0	0	138	1	0	0	90	1	0	0	94	1	0	0	289	1	0	0	134	1	0	0	160	1	0	1	50	0.980392	0
rps4	77	1595	4622	0.743445	0	2223	5350	0.706457	0	4705	6776	0.590192	0	3114	6496	0.675963	0	534	3456	0.866165	0	1518	3860	0.717739	0	322	2674	0.892523	0	1217	3034	0.713714	0
rps4	88	1701	4729	0.735459	0	2410	5429	0.692563	0	4990	6789	0.576365	0	2238	7597	0.772445	0	613	3530	0.85204	0	1442	4025	0.736236	0	346	2758	0.888531	0	1264	3106	0.710755	0
rps4	175	2307	6426	0.73583	0	3297	7586	0.69705	0	4509	10118	0.691734	0	2815	9148	0.764691	0	1814	3707	0.671436	0	2297	3999	0.635165	0	905	3309	0.78524	0	2321	3257	0.583901	0
rps4	226	435	3692	0.894597	0	616	5122	0.892646	0	432	4821	0.917761	0	232	3967	0.944749	0	458	2148	0.824252	0	301	1280	0.809614	0	120	1923	0.941263	0	360	1797	0.833102	0
rps4	235	669	3482	0.838834	0	1021	4834	0.825619	0	889	4406	0.832106	0	497	3764	0.883361	0	502	2107	0.807589	0	416	1158	0.735705	0	160	1915	0.922892	0	475	1674	0.778967	0
rps4	299	463	3651	0.887457	0	700	5195	0.881255	0	479	4665	0.906882	0	314	3980	0.926875	0	366	2224	0.858687	0	248	1232	0.832432	0	120	1895	0.940447	0	294	1777	0.85804	0
rps4	308	631	3449	0.845343	0	958	4940	0.837572	0	832	4270	0.836927	0	482	3840	0.888478	0	776	1822	0.701309	0	418	1043	0.713895	0	171	1842	0.915052	0	442	1620	0.785645	0
rps4	332	626	3359	0.842911	0	1013	4748	0.824162	0	726	4334	0.856522	0	390	3874	0.908537	0	451	2106	0.823621	0	183	1162	0.863941	0	117	1920	0.942563	0	299	1730	0.852637	0
rps4	377	411	3396	0.892041	0	664	4971	0.882165	0	518	4429	0.89529	0	268	3903	0.935747	0	233	2257	0.906426	0	168	1161	0.873589	0	90	1926	0.955357	0	222	1676	0.883035	0
rps4	441	3143	362	0.103281	0	5116	353	0.0645456	0	4484	218	0.0463632	0	3710	210	0.0535714	0	2225	160	0.067086	0	1184	69	0.0550678	0	1800	164	0.0835031	0	1725	103	0.0563457	0
rps4	524	279	3099	0.917407	0	470	4978	0.91373	0	312	4343	0.932975	0	197	3772	0.950365	0	210	2143	0.910752	0	204	1045	0.836669	0	92	1764	0.950431	0	188	1663	0.898433	0
rps4	711	3179	88	0.026936	0	5080	164	0.0312738	0	4101	303	0.0688011	0	3340	277	0.0765828	0	2022	178	0.0809091	0	1145	53	0.0442404	2.0597e-63	1619	160	0.0899382	0	1511	119	0.0730061	0
rps4	738	3053	311	0.0924495	0	4902	479	0.0890169	0	4113	420	0.0926539	0	3183	512	0.138566	0	2023	229	0.101687	0	1223	49	0.038522	1.8189e-57	1581	239	0.131319	0	1559	150	0.0877706	0
rps4	882	3715	53	0.0140658	4.6413e-40	5775	94	0.0160164	5.4685e-78	4731	135	0.0277435	0	4000	32	0.00793651	5.1031e-18	2363	25	0.010469	1.1607e-16	1306	34	0.0253731	8.8799e-35	1938	52	0.0261307	1.3011e-49	1825	43	0.0230193	2.8675e-40
rps4	936	2944	423	0.125631	0	4689	490	0.0946129	0	3739	752	0.167446	0	3221	527	0.140608	0	1929	81	0.0402985	0	1187	37	0.0302288	5.6822e-39	1428	397	0.217534	0	1502	146	0.0885922	0
rps4	956	1167	5431	0.823128	0	1843	8242	0.817253	0	479	8026	0.94368	0	214	6955	0.970149	0	362	3438	0.904737	0	271	2144	0.887785	0	166	3384	0.953239	0	316	2932	0.902709	0
rps4	967	1250	5160	0.804992	0	2388	7346	0.754674	0	1688	6550	0.795096	0	1346	5615	0.806637	0	1091	2540	0.699532	0	707	1646	0.699533	0	577	2870	0.832608	0	787	2362	0.750079	0
rps4	992	539	5271	0.907229	0	906	7932	0.897488	0	899	6544	0.879215	0	461	5859	0.927057	0	422	2834	0.870393	0	209	1941	0.902791	0	205	2958	0.935188	0	416	2423	0.85347	0
rps4	1042	804	3715	0.822085	0	1295	5637	0.813185	0	934	4787	0.836742	0	589	4316	0.879918	0	468	2078	0.816182	0	469	1253	0.727642	0	252	2174	0.896125	0	472	1725	0.785162	0
rps4	1043	1056	3447	0.76549	0	1735	5155	0.748186	0	1098	4604	0.807436	0	821	4054	0.83159	0	641	1886	0.74634	0	661	1047	0.612998	0	329	2084	0.863655	0	539	1642	0.752866	0
rps4	1052	750	3623	0.828493	0	1245	5487	0.815062	0	910	4604	0.834966	0	522	4201	0.889477	0	691	1761	0.718189	0	466	1182	0.717233	0	231	2107	0.901198	0	495	1610	0.764846	0
rps4	1057	844	3465	0.804131	0	1420	5231	0.786498	0	1037	4421	0.810004	0	589	4061	0.873333	0	540	1866	0.775561	0	558	1070	0.657248	0	266	2041	0.884699	0	537	1549	0.74257	0
rps7leader	-217	2955	358	0.108059	0	4393	644	0.127854	0	3571	1185	0.249159	0	3247	1105	0.253906	0	3588	764	0.175551	0	1065	252	0.191344	0	1822	612	0.251438	0	1820	624	0.255319	0
rps7leader	-206	3431	4	0.00116448	0.89067	5142	71	0.0136198	2.1181e-53	4860	112	0.0225261	0	4423	88	0.0195079	4.0965e-75	4457	52	0.0115325	9.4191e-34	1346	27	0.019665	4.6901e-25	2230	297	0.117531	0	2423	104	0.0411555	0
rps7leader	-162	4100	1	0.000243843	9999	6112	76	0.0122818	2.5772e-53	5908	76	0.0127005	2.3348e-53	5365	58	0.0106952	3.4502e-39	5417	96	0.0174134	4.219e-76	1651	41	0.0242317	7.4363e-40	3061	2	0.000652955	9999	3036	29	0.00946166	1.7475e-16
rps7	332	175	4538	0.962869	0	766	6283	0.891332	0	703	6371	0.900622	0	651	5440	0.893121	0	1300	5378	0.805331	0	320	1639	0.836651	0	471	3265	0.873929	0	299	3189	0.914278	0
